# Supplementary material for: Outer membrane vesicles of Tannerella forsythia: biogenesis, composition, and virulence
Source: Mol Oral Microbiol. 2015 Jun 16;30(6):451–73. doi: 10.1111/omi.12104 (PMC4604654; doi:10.1111/omi.12104)
Supplement: Supplementary file 1 [file OMI-30-451-s001.xlsx]

## Sheet: 1 Overview
	Table S1 worksheet 1: Identified OMV proteins in T. forsythia ATCC 43037
Row	NCBI Locus Tag	Description as in Table 1	Category for Table 1	NCBI Annotation ATTC 43037	PANNZER Prediction	Molecular Weight	COG Class	Glyco Sites	Reported to be glycosylated	CTD	Predicted subcellular location (PSORTb)	Predicted subcellular location (CELLO)	NCBI Homolog in 92A2	NCBI Homolg in 92A2 Description (only best hit considered)	NCBI Homolog Percent Identity	NCBI Homolog E-value	NCBI Homolog Bitscore	Oralgen homolog in 92A2	Oralgen homolog in 92A2 Description (only best hit considered)	Oralgen Homolog Percent identity	Oralgen Homolog E value	Oralgen Homolog Bit Score	MASCOT Score A	MASCOT Score B	MASCOT Score C	Average MASCOT	Peptides A	Peptides B	Peptides C	SC [%] A	SC [%] B	SC [%] C	Rank A	Rank B	Rank C	Identified in Outer Membrane by Veith et al.
224	Tanf_03375	surface layer protein TfsB	(1) C-terminal-domain-containing proteins	hypothetical protein	Surface layer protein B (Fragment)	150.441	Not in COG genes	16	glycosylated	CTD present	Unknown	Periplasmic	BFO_1652	hypothetical_protein	99.92	0	2457	TF2663	tfsB, S-layer_protein_B TfsB	99.93	0	2789	3052.5	2700.9	2452.3	2735.23	125	115	96	53.5	50.9	43.8	2	1	2	surface layer protein B
229	Tanf_04820	surface antigen BspA	(1) C-terminal-domain-containing proteins	hypothetical protein	Bacterial group 2 Ig-like protein	123.255	Cell motility and secretion	1	glycosylated	CTD present	Periplasmic	Periplasmic	BFO_0833	bacterial_group_2_Ig-like_protein	67.2	0	1447	TF1843	bspA, surface_antigen_BspA	67.2	0	1447	2677.5	2069.4	2242.8	2329.9	210	173	174	58.4	53.6	58.1	3	3	3	surface antigen BspA**
226	Tanf_03370	surface layer protein TfsA	(1) C-terminal-domain-containing proteins	hypothetical protein	Surface layer protein A	133.099	Not in COG genes	11	glycosylated	CTD present	Unknown	OuterMembrane	BFO_1652	hypothetical_protein	33.07	1e-100	345	TF2661-2662	tfsA, S-layer_protein_A TfsA	99.83	0	2418	2534.3	1814.1	1809	2052.47	116	99	82	52.1	40.5	42.2	4	5	7	surface layer protein A (TF2661−2a)
219	Tanf_06020	possible hemagglutinin/hemolysin	(1) C-terminal-domain-containing proteins	possible hemagglutinin/hemolysin	hypothetical protein	131.167	Not in COG genes	6	glycosylated	CTD present	Cytoplasmic Membrane	Extracellular	BFO_1116	hypothetical_protein	99.68	0	2556	TF2116	conserved_hypothetical_protein	99.68	0	2556	1439.8	1388.5	1313.8	1380.7	57	57	47	32.7	29	26.4	11	10	8	HP-C; possible hemagglutinin/hemolysin
165	Tanf_03675	alkyl hydroperoxide reductase	(1) C-terminal-domain-containing proteins	AhpC/TSA family antioxidant protein	Alkyl hydroperoxide reductase/ Thiol specific antioxidant/ Mal allergen (Precursor)	39.0995	Posttranslational modification, protein turnover, chaperones	1		CTD present	Unknown	Cytoplasmic	BFO_1720	antioxidant,_AhpC/TSA_family	99.7	0	697	TF2730	thiol:disulfide_interchange_protein	99.7	0	697	754.8	792.8	642.4	730	36	36	32	59.5	57.4	52.4	37	29	39	not identified
216	Tanf_10675	hypothetical protein	(1) C-terminal-domain-containing proteins	hypothetical protein	hypothetical protein	41.8503	Not in COG genes	4		CTD present	Unknown	Periplasmic	BFO_0250	hypothetical_protein	92.33	0	648	TF1273	hypothetical_protein	89.22	0	654	767.4	638.6	570.5	658.833	46	34	37	39.3	37.4	35.2	36	37	41	not identified
197	Tanf_05655	hypothetical protein	(1) C-terminal-domain-containing proteins	hypothetical protein	Polymorphic membrane protein, Chlamydia (Precursor)	58.2427	Not in COG genes	0		CTD present	Unknown	Extracellular	BFO_0538	hypothetical_protein	93.87	0	1013	TF1552	conserved_hypothetical_protein	93.87	0	1013	495.4	496.7	542.8	511.633	20	22	21	28.6	31.4	30.3	56	47	44	not identified
171	Tanf_12435	immunoreactive antigen PG93	(1) C-terminal-domain-containing proteins	hypothetical protein	Immunoreactive 84 kDa antigen PG93	84.752	Signal transduction mechanisms	0		CTD present	Unknown	Extracellular	BFO_0945	hypothetical_protein	99.87	0	1582	TF1952	immunoreactive_84kD_antigen_PG93	99.87	0	1582	332.7	524.2	321.7	392.867	13	19	13	18.9	22.4	14.7	88	45	68	not identified
221	Tanf_05510	hypothetical protein	(1) C-terminal-domain-containing proteins	hypothetical protein	hypothetical protein	41.1415	Not in COG genes	3		CTD present	Cytoplasmic	OuterMembrane	BFO_0502	hypothetical_protein	93.95	5e-147	415	TF1514	hypothetical_protein	93.95	6e-147	415	263.1	423.6	386.8	357.833	9	15	12	21.4	24.7	24.7	108	64	53	not identified
191	Tanf_02330	hypothetical protein	(1) C-terminal-domain-containing proteins	hypothetical protein	hypothetical protein	200.024	Not in COG genes	13		CTD present	Unknown	Extracellular	BFO_1317	hypothetical_protein	99.84	0	3770	TF2320	hypothetical_protein	99.84	0	3772	316.6	198.1	243.9	252.867	14	11	12	8.6	5.4	8.7	98	123	95	HP
213	Tanf_10605	hypothetical protein	(1) C-terminal-domain-containing proteins	hypothetical protein	hypothetical protein	33.9766	Not in COG genes	0		CTD present	Cytoplasmic	Cytoplasmic	BFO_0236 BFO_1336	hypothetical_protein	98.37	0	630	TF2339 TF1259	hypothetical_protein	98.7	0	628	274.4	225.2	195.3	231.633	9	8	8	32.2	15	15.6	105	112	108	HP
212	Tanf_03310	bacterial group 2 Ig-like protein	(1) C-terminal-domain-containing proteins	hypothetical protein	Bacterial group 2 Ig-like protein	40.9564	Cell motility and secretion	9		CTD present	Unknown	Periplasmic	BFO_1633	bacterial_group_2_Ig-like_protein	99.73	0	753	TF2645	conserved_hypothetical_protein	99.73	0	767	98.9	226.9	195.4	173.733	6	7	5	7.4	14.9	8.5	163	111	107	not identified
22	Tanf_12195	hypothetical protein	(1) C-terminal-domain-containing proteins	hypothetical protein	hypothetical protein	38.8133	Not in COG genes	0		CTD present	Unknown	OuterMembrane	BFO_0886	hypothetical_protein	99.71	0	717	TF1896	conserved_hypothetical_protein	99.71	0	717	81.4	113	115.6	103.333	2	4	5	8.3	10.9	11.4	176	149	145	not identified
200	Tanf_00535	hypothetical protein	(1) C-terminal-domain-containing proteins	hypothetical protein	hypothetical protein	212.679	Not in COG genes	16		CTD present	Unknown	Extracellular	BFO_2168	hypothetical_protein	99.84	0	3991	TF3163	conserved_hypothetical_protein	99.84	0	3991	80.1	112.2	70.6	87.6333	2	5	3	1.5	3.1	2.6	179	151	172	HP-C
134	Tanf_04930	peptidase, S41 family	(2) Hydrolytic enzymes	hypothetical protein	Peptidase, S41 family	54.0502	Posttranslational modification, protein turnover, chaperones	3		---	Unknown	OuterMembrane	BFO_2023	peptidase,_S41_family	99.37	0	984	TF3024	periplasmic_protease	99.37	0	984	929.2	770.9	824.4	841.5	32	25	28	48.5	41.8	44.1	27	31	24	periplasmic protease
135	Tanf_11420	periplasmic serine protease HtrA	(2) Hydrolytic enzymes	deoxyribonuclease HsdR	Peptidase Do	54.2082	Posttranslational modification, protein turnover, chaperones	0		---	Unknown	OuterMembrane	BFO_0430	peptidase_Do	100	0	1008	TF1450	htrA, periplasmic_serine_protease	100	0	1014	955.1	685.4	644.8	761.767	33	30	25	44.2	44.8	31.9	26	35	38	not identified
7	Tanf_00250	peptidase PepD, family C69	(2) Hydrolytic enzymes	peptidase C69	Peptidase, family C69	61.8214	Amino acid transport and metabolism	1		---	Unknown	Periplasmic	BFO_2619	peptidase,_C69_family	100	0	1142	TF0298	pepD, dipeptidase	100	0	1141	672.5	520	346.3	512.933	22	20	13	32.6	23.6	18.3	42	46	64	not identified
136	Tanf_04010	probable secreted glycosyl hydrolase	(2) Hydrolytic enzymes	glycosyl hydrolase	Probable secreted glycosyl hydrolase	32.5865	Not in COG genes	3	glycosylated	---	Unknown	Periplasmic	BFO_1799	putative_lipoprotein	99.66	0	608	TF2804	conserved_hypothetical_protein	99.66	0	608	440.2	479.2	398.9	439.433	19	19	19	67.5	51	57.9	64	50	52	HP-C
137	Tanf_00095	alkaline phosphatase	(2) Hydrolytic enzymes	alkaline phosphatase	Alkaline phosphatase	62.6704	Inorganic ion transport and metabolism	1		---	Periplasmic	Periplasmic	BFO_2659	alkaline_phosphatase_family_protein	99.63	0	1136	TF0338	ppb, alkaline_phosphatase	99.47	0	1174	456.9	453.5	400.2	436.867	20	18	15	35.9	40.9	33.1	60	57	51	not identified
174	Tanf_03780	zinc protease	(2) Hydrolytic enzymes	hypothetical protein	Peptidase, M16 family	107.484	Class unknown	2	glycosylated+	---	Periplasmic	Cytoplasmic	BFO_1745	peptidase_M16_inactive_domain_protein	99.58	0	1948	TF2753	zinc_protease	99.58	0	1948	444.6	415.4	262.7	374.233	17	21	14	17.8	19.3	10.7	63	66	88	not identified
203	Tanf_02020	endonuclease	(2) Hydrolytic enzymes	endonuclease	Metal-dependent hydrolase (Precursor)	31.493	Class unknown	0		---	Cytoplasmic	Cytoplasmic	BFO_0453	endonuclease/exonuclease/phosphatase_family_protein	98.56	0	562	TF1471	conserved_hypothetical_protein	98.56	0	562	332.9	295.3	293.2	307.133	9	11	9	57.6	46.8	48.6	87	88	78	not identified
169	Tanf_10220	peptidase family M49	(2) Hydrolytic enzymes	dihydrofolate reductase	Peptidase family M49	78.4209	Not in COG genes	1		---	Cytoplasmic	Cytoplasmic	BFO_1524	peptidase_family_M49	99.41	0	1392	TF2531	possible_dipeptidyl-peptidase_III	99.27	0	1414	369	220.2	285	291.4	17	13	15	18.7	15	14.6	76	117	80	possible dipeptidyl-peptidase III
202	Tanf_04515	beta-N-acetylglucosaminidase HexA	(2) Hydrolytic enzymes	beta-hexosaminidase	Glycoside hydrolase family 20	86.6797	Carbohydrate transport and metabolism	2		---	Unknown	Cytoplasmic	BFO_1923	glycosyl_hydrolase_family_20,_catalytic_domain_protein	99.49	0	1609	TF2925	hexA, beta-N-acetylglucosaminidase	99.49	0	1609	316.8	361.3	191.2	289.767	13	12	7	19.6	16.7	14.9	97	72	110	beta-N-acetylglucosaminidase
97	Tanf_09025	peptidase, S41 family	(2) Hydrolytic enzymes	hypothetical protein	Peptidase, S41 family	48.8321	Cell envelope biogenesis, outer membrane	2		---	Cytoplasmic	OuterMembrane	BFO_0222	peptidase,_S41_family	99.05	0	862	TF1243	periplasmic_protease	99.05	0	862	362.1	221.6	261.9	281.867	8	9	9	28.8	25.2	28.8	78	115	89	not identified
184	Tanf_08225	metalloendopeptidase PepO	(2) Hydrolytic enzymes	peptidase M13	Metalloendopeptidase PepO	77.3366	Posttranslational modification, protein turnover, chaperones	3		---	Cytoplasmic	Periplasmic	BFO_0011	peptidase_family_M13	99.7	0	1414	TF1033	pepO, endothelin_converting_enzyme_endopeptidase	99.7	0	1414	315.4	295.4	190.6	267.133	13	13	10	18	18.9	13.1	100	87	111	endothelin converting enzyme, endopeptidase
38	Tanf_10855	lysophospholipase	(2) Hydrolytic enzymes	lysophospholipase	Lipolytic protein G-D-S-L family	28.7701	Amino acid transport and metabolism	2		---	Unknown	Periplasmic	BFO_0291	Tat_pathway_signal_sequence_domain_protein	99.61	0	531	TF1313	conserved_hypothetical_protein	99.61	0	531	264.1	234.6	287.9	262.2	8	8	9	31.6	31.6	39.8	107	106	79	not identified
162	Tanf_07615	putative alkaline protease AprF	(2) Hydrolytic enzymes	alkaline protease	Putative alkaline protease AprF	52.1033	Cell envelope biogenesis, outer membrane / Intracellular trafficking and secretion	0		---	Unknown	Cytoplasmic	BFO_3102	outer_membrane_efflux_protein	99.57	0	950	TF0773	outer_membrane_efflux_protein	99.57	0	951	292.8	251.2	239.1	261.033	8	8	6	20.5	20.5	16.6	101	98	96	OM efflux protein
24	Tanf_05640	xylanase	(2) Hydrolytic enzymes	xylanase	PF07313 family protein	32.3499	Not in COG genes	0		---	Cytoplasmic	Cytoplasmic	BFO_0535	hypothetical_protein	97.17	0	580	TF1549	conserved_hypothetical_protein	97.17	0	580	227.7	209	272.6	236.433	9	5	6	30.7	20.1	26.1	114	120	83	not identified
142	Tanf_13640	Icc family phosphohydrolase	(2) Hydrolytic enzymes	metallophosphatase	Icc family phosphohydrolase	36.2069	DNA replication, recombination, and repair	0		---	Cytoplasmic	Cytoplasmic	BFO_2222	Ser/Thr_phosphatase_family_protein	99.69	0	676	TF0048	phosphohydrolase_Icc_family	99.69	0	676	281.7	208.4	173.3	221.133	10	8	9	22.2	20.4	16.7	102	121	121	not identified
185	Tanf_11165	peptidase S10	(2) Hydrolytic enzymes	peptidase S10	Peptidase S46 (Precursor)	81.3965	Not in COG genes	2		---	Unknown	Cytoplasmic	BFO_0377	hypothetical_protein	98.88	0	1476	TF1398	conserved_hypothetical_protein	98.88	0	1476	149.6	227.9	170.6	182.7	8	7	7	10.5	11.9	10.5	138	110	122	not identified
74	Tanf_07795	glycosyl hydrolase	(2) Hydrolytic enzymes	glycosyl hydrolase	Secreted protein containing DUF1080	48.5303	Not in COG genes	1		---	Unknown	Cytoplasmic	BFO_3146	hypothetical_protein	100	0	870	TF0813	glycosyl_hydrolase_secreted	100	0	874	143.2	198	156.6	165.933	6	4	5	18.2	13.3	17.3	141	124	129	glycosyl hydrolase, secreted
79	Tanf_13700	sialidase (Neuraminidase) NanH	(2) Hydrolytic enzymes	sialidase	Sialidase (Neuraminidase)	59.6908	Carbohydrate transport and metabolism	2		---	Unknown	OuterMembrane	BFO_2207	BNR/Asp-box_repeat_protein	97.96	0	1097	TF0035	nanH sialidase	97.96	0	1095	206.7	73.2	117.3	132.4	6	2	4	17.1	5	11.5	120	177	143	not identified
2	Tanf_08515	peptidase, S41 family	(2) Hydrolytic enzymes	peptidase S41	Peptidase, S41 family	39.1055	Cell envelope biogenesis, outer membrane	2		---	Cytoplasmic	Cytoplasmic	BFO_0742	peptidase,_S41_family	100	0	704	TF1755	periplasmic_protease	100	0	704	97	149.9	119.6	122.167	3	6	3	12.1	21	13	166	138	142	periplasmic protease
128	Tanf_13550	aminopeptidase C1-like family	(2) Hydrolytic enzymes	aminopeptidase	Peptidase C1B bleomycin hydrolase (Precursor)	45.0709	Amino acid transport and metabolism	0		---	Unknown	Extracellular	BFO_2256	peptidase_C1-like_family	99.74	0	808	TF0078	pepC, aminopeptidase_C_peptidase_C1-like_family	99.75	0	830	194.6	73.3	60.1	109.333	5	3	2	15.6	9.8	4.3	121	176	179	not identified
163	Tanf_06530	miropsin-2	(2) Hydrolytic enzymes	hypothetical protein	Lysyl endopeptidase	80.1536	Not in COG genes	0		---	Extracellular	OuterMembrane	BFO_1179 BFO_2679	hypothetical_protein	55.64	0	743	TF0357 TF2174 TF0367	lysyl_endopeptidase	88.55	0	667	99.6	116.6	96.8	104.333	4	4	3	4.6	8.2	4.6	162	148	154	not identified
195	Tanf_02565	peptidase S41	(2) Hydrolytic enzymes	protease	Peptidase S41	121.796	Cell envelope biogenesis, outer membrane	0		---	Unknown	Periplasmic	BFO_3297	WD40-like_protein	99.63	0	2206	TF0959	periplasmic_protease	99.63	0	2206	156.3	78.8	55	96.7	5	3	3	5.2	4.5	2	134	169	185	periplasmic protease
73	Tanf_06225	forsilysin	(2) Hydrolytic enzymes	hypothetical protein	Thermolysin	91.2643	Amino acid transport and metabolism	2		---	Extracellular	Extracellular	BFO_1168 BFO_0703	thermolysin_metallopeptidase,_catalytic_domain_protein	99.24	0	1352	TF2162	thermolysin_precursor	99.39	0	1352	75.9	112.6	94.2	94.2333	3	4	5	4.7	6.9	9.2	186	150	157	not identified
179	Tanf_02010	beta-galactosidase	(2) Hydrolytic enzymes	beta-galactosidase	Glycoside hydrolase family 2, candidate beta-galactosidase	128.425	Carbohydrate transport and metabolism	1		---	Outer Membrane	Extracellular	BFO_0450	putative_beta-galactosidase	99.91	0	2364	TF1468	lac, beta-galactosidase	99.91	0	2364	91.2	75.7	66.4	77.7667	5	2	3	5.2	3	2.4	170	172	174	not identified
223	Tanf_02130	exo-alpha-sialidase SiaHI	(2) Hydrolytic enzymes	oxidoreductase	Oxidoreductase domain protein (Precursor)	50.9648	Class unknown	1		---	Unknown	Periplasmic	BFO_1210	Tat_pathway_signal_sequence_domain_protein	99.35	0	967	TF2207	siaHI, exo-alpha-sialidase_(neuraminidase)	99.35	0	967	46	40.5	37.1	41.2	2	2	3	5.6	6	6	200	198	191	exoalpha-sialidase (neuraminidase)
129	Tanf_04220	integral OM protein LptO	(3) Type IX secretion system proteins	LptO protein	Outer membrane protein transporter	43.6452	Lipid metabolism	0		---	Outer Membrane	OuterMembrane	BFO_1847	hypothetical_protein	100	0	780	TF2852	conserved_hypothetical_protein	100	0	797	1125.8	941.9	1007.2	1024.97	39	38	36	67.1	61.2	56.4	18	19	16	HP-C
199	Tanf_02580	putative C-terminal signal peptidase	(3) Type IX secretion system proteins	C-terminal signal Peptidase, sortase	Peptidase family C25	127.622	Not in COG genes	3		---	Unknown	OuterMembrane	BFO_3294	putative_lipoprotein	99.3	0	2362	TF0955	conserved_hypothetical_protein	99.3	0	2362	921.8	719	608.4	749.733	36	39	30	24.5	20.8	19	29	33	40	HP-C
92	Tanf_12465	PorQ protein	(3) Type IX secretion system proteins	PorQ protein	Low affinity penicillin binding protein	37.2317	Not in COG genes	0		---	Unknown	OuterMembrane	BFO_0952	hypothetical_protein	100	0	692	TF1959	conserved_hypothetical_protein	100	0	692	159	215.9	177.9	184.267	6	9	6	18.4	18.4	16.3	131	119	118	HP-C
23	Tanf_10520	PorT protein	(3) Type IX secretion system proteins	PorT protein	PorT protein	27.0923	Not in COG genes	0		---	Unknown	OuterMembrane	BFO_2506	PorT_protein	100	1e-174	481	TF0188	porT, membrane-associated_porT_protein	99.58	1e-178	491	86.2	128.7	91.4	102.1	4	4	4	18.6	18.6	18.6	173	144	159	not identified
218	Tanf_13710	neuraminate OM permease nanO	(4) TonB-associated (5) Outer membrane proteins	membrane protein	SusC/RagA family TonB-linked outer membrane protein	121.547	Inorganic ion transport and metabolism	0		---	Outer Membrane	OuterMembrane	BFO_2205	TonB-linked_outer_membrane_protein,_SusC/RagA_family	44.26	0	811	TF0033	outer_membrane_protein	44.26	0	811	3671.6	2587.3	2739.7	2999.53	170	141	128	69.9	67.2	66.3	1	2	1	not identified
225	Tanf_08335	OM protein Omp121	(4) TonB-associated (5) Outer membrane proteins	membrane receptor RagA	Outer membrane protein Omp121	113.724	Inorganic ion transport and metabolism	0		---	Unknown	OuterMembrane	BFO_0033	TonB-linked_outer_membrane_protein,_SusC/RagA_family	99.42	0	2110	TF1057	possible_outer_membrane_receptor_TonB-linked	99.42	0	2110	2434.6	1936.4	1818.4	2063.13	129	117	109	63.3	55.5	56.8	5	4	6	possible OM receptor, TonB-linked
182	Tanf_13705	neuraminate uptake protein NanU	(4) TonB-associated (5) Outer membrane proteins	membrane protein	SusD family protein	59.5354	Not in COG genes	3		---	Unknown	OuterMembrane	BFO_2206	SusD_family_protein	32.34	6e-63	214	TF0034	outer_membrane_protein	32.34	6e-63	214	1905.2	1805.6	1929.6	1880.13	84	85	82	77.4	75.7	71.3	7	6	4	not identified
227	Tanf_09365	SusC/RagA family TonB-linked OM protein	(4) TonB-associated (5) Outer membrane proteins	membrane protein	SusC/RagA family TonB-linked outer membrane protein	117.885	Inorganic ion transport and metabolism	0		---	Outer Membrane	OuterMembrane	BFO_1198	TonB-linked_outer_membrane_protein,_SusC/RagA_family	99.04	0	2137	TF2193	outer_membrane_protein_TonB_dependent_receptor	98.95	0	2138	1358.7	1369	1256.5	1328.07	58	64	57	53.2	48.6	45.4	13	11	12	Omp, TDR
222	Tanf_09370	SusD family protein	(4) TonB-associated (5) Outer membrane proteins	membrane protein	SusD family protein	76.1664	Not in COG genes	0		---	Unknown	OuterMembrane	BFO_1197	SusD_family_protein	99.55	0	1390	TF2192	possible_outer_membrane_protein	99.55	0	1390	1633.5	1113	1191.9	1312.8	63	51	54	62.9	46.3	53.4	9	14	13	possible Omp
76	Tanf_09520	TonB-dependent receptor HmuY	(4) TonB-associated (5) Outer membrane proteins	hypothetical protein	HmuY protein	24.4965	Not in COG genes	0		---	Unknown	Periplasmic	BFO_2078	putative_lipoprotein	94.95	4e-151	419	TF3077	hmuY, tonB-dependent_receptor_HmuY	94.95	5e-151	419	1134.7	1151.8	977.7	1088.07	45	60	36	76.9	76.9	75.9	16	13	18	not identified
217	Tanf_00785	TonB-linked OM protein	(4) TonB-associated (5) Outer membrane proteins	hypothetical protein	TonB-dependent receptor plug (Precursor)	117.998	Inorganic ion transport and metabolism	0		---	Outer Membrane	OuterMembrane	BFO_2107	TonB-linked_outer_membrane_protein,_SusC/RagA_family	99.81	0	2169	TF3104	outer_membrane_protein_TonB_dependent_receptor	99.72	0	2168	1019	1029.6	977.3	1008.63	44	36	38	28.5	24.5	26.3	25	17	19	Omp, TDR
194	Tanf_02485	SusC/RagA family TonB-linked OM protein	(4) TonB-associated (5) Outer membrane proteins	membrane protein	SusC/RagA family TonB-linked outer membrane protein	117.673	Inorganic ion transport and metabolism	1		---	Unknown	OuterMembrane	BFO_3314	TonB-linked_outer_membrane_protein,_SusC/RagA_family	99.34	0	2172	TF0976	outer_membrane_receptor_Ton-linked	99.34	0	2172	1221.6	792.4	804	939.333	44	28	27	40.8	29.9	30.6	15	30	25	OM receptor, Ton-linked
198	Tanf_08320	OM protein Omp121	(4) TonB-associated (5) Outer membrane proteins	membrane protein	Outer membrane protein Omp121	117.428	Inorganic ion transport and metabolism	0		---	Outer Membrane	OuterMembrane	BFO_0030	TonB-linked_outer_membrane_protein,_SusC/RagA_family	99.15	0	2142	TF1053	outer_membrane_receptor_TonB-linked	99.15	0	2142	1094.3	807.1	767.4	889.6	37	37	31	31.5	27.6	29.9	19	27	27	OM receptor, TonB-linked
210	Tanf_00180	SusC/RagA family TonB-linked OM protein	(4) TonB-associated (5) Outer membrane proteins	collagen-binding protein	SusC/RagA family TonB-linked outer membrane protein	110.343	Inorganic ion transport and metabolism	0		---	Outer Membrane	OuterMembrane	BFO_2635	TonB-linked_outer_membrane_protein,_SusC/RagA_family	99.9	0	2004	TF0313	outer_membrane_protein_TonB_dependent_receptor	99.9	0	2003	1057.6	823.9	716.1	865.867	42	33	34	30.5	29	29.3	22	24	31	Omp, TDR
13	Tanf_13480	SusD family protein	(4) TonB-associated (5) Outer membrane proteins	membrane protein	SusD family protein	58.6548	Not in COG genes	0		---	Unknown	OuterMembrane	BFO_2270	SusD_family_protein	100	0	1099	TF0092	susD, outer_membrane_protein	100	0	1099	774.8	809.4	990.7	858.3	20	22	27	42.5	43.3	54.5	35	26	17	Omp
206	Tanf_13475	OM protein SusC	(4) TonB-associated (5) Outer membrane proteins	membrane protein	Outer membrane protein SusC	112.317	Inorganic ion transport and metabolism	0		---	Outer Membrane	OuterMembrane	BFO_2271	TonB-linked_outer_membrane_protein,_SusC/RagA_family	99.7	0	2071	TF0093	susC, outer_membrane_protein_TonB_dependent_receptor	99.7	0	2071	1091.1	746.4	667.4	834.967	41	31	28	37.8	25.7	24.3	20	32	35	Omp, TDR
209	Tanf_03665	SusC/RagA family TonB-linked OM protein	(4) TonB-associated (5) Outer membrane proteins	hypothetical protein	SusC/RagA family TonB-linked outer membrane protein	133.109	Inorganic ion transport and metabolism	1		---	Outer Membrane	OuterMembrane	BFO_1718	TonB-linked_outer_membrane_protein,_SusC/RagA_family	99.58	0	2431	TF2728	outer_membrane_protein_TonB_dependent_receptor	99.58	0	2431	1069	656.7	695.5	807.067	32	24	23	31.1	18.3	19.8	21	36	34	Omp, TDR
214	Tanf_06285	SusC/RagA family TonB-linked OM protein	(4) TonB-associated (5) Outer membrane proteins	hypothetical protein	SusC/RagA family TonB-linked outer membrane protein	110.912	Inorganic ion transport and metabolism	0		---	Outer Membrane	OuterMembrane	BFO_1024	TonB-linked_outer_membrane_protein,_SusC/RagA_family	35.56	0	572	TF2348	outer_membrane_protein_possibly_involved_in_nutrient_binding	100	0	1440	916.1	616	746	759.367	23	20	20	27.5	25.3	27.6	30	40	28	Omp, possibly involved in nutrient binding (TF2347−8a)
116	Tanf_00790	SusD family protein	(4) TonB-associated (5) Outer membrane proteins	hypothetical protein	SusD family protein	45.3208	Not in COG genes	0		---	Unknown	Cytoplasmic	BFO_2106	hypothetical_protein	99.75	0	811	TF3103	outer_membrane_protein	99.75	0	811	701.8	610.9	719.8	677.5	20	16	21	50.5	42.2	50.8	40	42	30	Omp
139	Tanf_00185	SusD family protein	(4) TonB-associated (5) Outer membrane proteins	starch-binding protein	SusD family protein	64.5023	Not in COG genes	0		---	Unknown	Periplasmic	BFO_2634	SusD_family_protein	99.64	0	1168	TF0312	outer_membrane_protein	99.64	0	1168	601.1	535.3	647.6	594.667	19	16	20	32.6	30.6	38.1	44	44	37	Omp
131	Tanf_00330	SusD family protein	(4) TonB-associated (5) Outer membrane proteins	membrane protein	SusD family protein	61.5925	Not in COG genes	0		---	Unknown	Periplasmic	BFO_2601	SusD_family_protein	98.35	0	1099	TF0277	outer_membrane_protein	98.35	0	1099	497	548.6	515.4	520.333	19	19	17	33.6	41.4	41.7	55	43	46	Omp
3	Tanf_06290	SusD/RagB family OM lipoprotein	(4) TonB-associated (5) Outer membrane proteins	hypothetical protein	Susd and RagB outer membrane lipoprotein	61.6162	Not in COG genes	0		---	Periplasmic	Periplasmic	BFO_1344	putative_lipoprotein	100	0	1146	TF2349	conserved_hypothetical_protein	100	0	1146	568.2	487.4	476.9	510.833	19	18	15	30	28	30	48	48	47	HP-C
189	Tanf_09940	OM protein Omp121	(4) TonB-associated (5) Outer membrane proteins	TonB-dependent receptor	Outer membrane protein Omp121	116.292	Inorganic ion transport and metabolism	0		---	Outer Membrane	OuterMembrane	BFO_1412	TonB-linked_outer_membrane_protein,_SusC/RagA_family	99.91	0	2158	TF2417	outer_membrane_protein_TonB_dependent_receptor	99.91	0	2158	583.7	435.4	383.6	467.567	19	18	22	24.1	23.2	19.5	47	61	55	Omp, TDR
196	Tanf_09960	SusC/RagA family TonB-linked OM protein	(4) TonB-associated (5) Outer membrane proteins	membrane protein	SusC/RagA family TonB-linked outer membrane protein	118.579	Inorganic ion transport and metabolism	0		---	Outer Membrane	OuterMembrane	BFO_1407	TonB-linked_outer_membrane_protein,_SusC/RagA_family	99.91	0	2187	TF2412	frrG, outer_membrane_protein	99.91	0	2185	464.9	460.8	366.4	430.7	16	21	15	16.9	17.9	14.7	58	54	60	Omp
152	Tanf_03670	SusD family protein	(4) TonB-associated (5) Outer membrane proteins	hypothetical protein	SusD family protein	54.8769	Not in COG genes	0		---	Cytoplasmic	Cytoplasmic	BFO_1719	SusD_family_protein	99.79	0	1001	TF2729	possible_outer_membrane_protein	99.79	0	1001	515.7	361.2	379.1	418.667	16	15	14	36.5	37	27.8	52	73	57	possible Omp
9	Tanf_02480	SusD family protein	(4) TonB-associated (5) Outer membrane proteins	membrane protein	SusD family protein	63.4897	Not in COG genes	0		---	Unknown	Cytoplasmic	BFO_3315	SusD_family_protein	100	0	1141	TF0977	possible_outer_membrane_protein	100	0	1141	500.5	306.6	418.2	408.433	14	10	11	30.2	22.2	26.6	54	83	50	possible Omp
204	Tanf_12670	SusC/RagA family TonB-linked OM protein	(4) TonB-associated (5) Outer membrane proteins	collagen-binding protein	SusC/RagA family TonB-linked outer membrane protein	129.17	Inorganic ion transport and metabolism	0		---	Outer Membrane	OuterMembrane	BFO_2915	TonB-linked_outer_membrane_protein,_SusC/RagA_family	98.87	0	2358	TF0588	outer_membrane_protein	98.87	0	2358	453.5	327.1	363.1	381.233	23	12	15	17.2	10.7	15.5	61	80	61	Omp
153	Tanf_13485	OM protein SusE	(4) TonB-associated (5) Outer membrane proteins	hypothetical protein	Outer membrane protein SusE	41.8073	Not in COG genes	1	glycosylated	---	Unknown	Extracellular	BFO_2269	putative_lipoprotein	99.21	0	780	TF0091	susE, outer_membrane_protein	99.21	0	780	359.1	405.6	362.6	375.767	18	17	19	27	32.8	30.4	80	67	62	Omp
178	Tanf_00335	SusC/RagA family TonB-linked OM protein	(4) TonB-associated (5) Outer membrane proteins	membrane protein	SusC/RagA family TonB-linked outer membrane protein	111.694	Inorganic ion transport and metabolism	0		---	Outer Membrane	OuterMembrane	BFO_2600	TonB-linked_outer_membrane_protein,_SusC/RagA_family	99.7	0	2053	TF0275	outer_membrane_protein	99.7	0	2053	585.6	271.6	213.4	356.867	24	13	11	27.5	13.7	11.1	46	92	101	Omp
17	Tanf_05475	SusD family protein	(4) TonB-associated (5) Outer membrane proteins	hypothetical protein	SusD family protein	60.5004	Not in COG genes	0		---	Unknown	OuterMembrane	BFO_0493	hypothetical_protein	100	0	1117	TF1505	conserved_hypothetical_protein	100	0	1117	368	295.9	308.2	324.033	12	11	12	30.2	22.7	19.6	77	86	74	HP-C
167	Tanf_11255	TonB-dependent receptor FrrG, OM protein	(4) TonB-associated (5) Outer membrane proteins	membrane protein	TonB-dependent receptor plug (Precursor)	121.429	Inorganic ion transport and metabolism	0		---	Outer Membrane	OuterMembrane	BFO_0394	TonB-linked_outer_membrane_protein,_SusC/RagA_family	99.63	0	2199	TF1415	frrG, outer_membrane_protein_TonB_dependent_receptor	99.63	0	2230	373.3	267.7	200.3	280.433	12	11	7	13.7	10.5	8.5	73	95	105	Omp, TDR
166	Tanf_01380	SusC/RagA family TonB-linked OM protein	(4) TonB-associated (5) Outer membrane proteins	membrane receptor RagA	SusC/RagA family TonB-linked outer membrane protein	113.965	Inorganic ion transport and metabolism	0		---	Outer Membrane	OuterMembrane	BFO_1024	TonB-linked_outer_membrane_protein,_SusC/RagA_family	99.8	0	2090	TF2032	outer_membrane_protein_TonB_dependent_receptor	99.8	0	2091	350.2	297	180.2	275.8	10	11	8	13.6	15.6	11.5	82	85	117	Omp, TDR
120	Tanf_07645	SusD family protein	(4) TonB-associated (5) Outer membrane proteins	starch-binding protein	SusD family protein	54.2465	Not in COG genes	0		---	Unknown	Periplasmic	BFO_3111	SusD_family_protein	99.59	0	997	TF0779	possible_outer_membrane_protein	99.59	0	997	268.9	220.6	278.8	256.1	5	5	7	15.3	16.4	21.1	106	116	82	possible Omp
207	Tanf_00170	TonB-dependent receptor	(4) TonB-associated (5) Outer membrane proteins	ligand-gated channel protein	TonB-dependent Receptor Plug domain protein	87.297	Inorganic ion transport and metabolism	1		---	Outer Membrane	OuterMembrane	BFO_2639	TonB-dependent_receptor	98.96	0	1597	TF0318	outer_membrane_protein_TonB_dependent_receptor	98.96	0	1597	351.7	246.2	157.7	251.867	9	9	7	15.6	12.7	12.3	81	101	128	Omp, TDR
164	Tanf_07640	SusC/RagA family TonB-linked OM protein	(4) TonB-associated (5) Outer membrane proteins	collagen-binding protein	SusC/RagA family TonB-linked outer membrane protein	114.134	Inorganic ion transport and metabolism	0		---	Outer Membrane	OuterMembrane	BFO_3110	TonB-linked_outer_membrane_protein,_SusC/RagA_family	99.7	0	2090	TF0778	outer_membrane_protein_TonB_dependent_receptor	99.7	0	2090	223	142.2	269.6	211.6	5	6	10	7.3	8	12.4	118	139	85	Omp, TDR
104	Tanf_06060	probable TonB-linked OM protein	(4) TonB-associated (5) Outer membrane proteins	hypothetical protein	Probable integral outer membrane protein	68.4093	Not in COG genes	2		---	Outer Membrane	OuterMembrane	BFO_1127	hypothetical_protein	97.5	0	1212	TF2124	conserved_hypothetical_protein	97.5	0	1212	327.5	183.5	112.7	207.9	12	8	5	23	15.1	14	94	131	146	HP-C; possible TDR
177	Tanf_13670	TonB-dependent siderophore receptor	(4) TonB-associated (5) Outer membrane proteins	TonB-dependent receptor	TonB-dependent siderophore receptor	88.1688	Inorganic ion transport and metabolism	4		---	Outer Membrane	OuterMembrane	BFO_2213	TonB-dependent_siderophore_receptor	96.4	0	1555	TF0041	outer_membrane_protein_TonB_dependent_receptor	96.4	0	1555	327.8	164.4	106.1	199.433	8	5	3	15.3	6.8	2.8	93	135	150	Omp, TDR
188	Tanf_00240	TonB-dependent receptor	(4) TonB-associated (5) Outer membrane proteins	TonB-dependent receptor	Hypothetical TonB-linked outer membrane receptor PG50	97.3057	Inorganic ion transport and metabolism	2		---	Outer Membrane	OuterMembrane	BFO_2621	TonB-dependent_receptor	100	0	1813	TF0301	outer_membrane_protein_TonB_dependent_receptor	100	0	1813	167.5	202.8	202	190.767	5	7	6	6.8	8.9	9.4	125	122	104	Omp, TDR
119	Tanf_01385	SusD/RagB family OM lipoprotein	(4) TonB-associated (5) Outer membrane proteins	hypothetical protein	Susd and RagB outer membrane lipoprotein	62.2481	Not in COG genes	1		---	Unknown	Extracellular	BFO_1023	putative_lipoprotein	97.27	0	1115	TF2031	conserved_hypothetical_protein	97.27	0	1115	193.8	138.3	194.5	175.533	6	6	6	16.6	12.9	12.4	122	140	109	HP-C
121	Tanf_12665	SusD family protein	(4) TonB-associated (5) Outer membrane proteins	starch-binding protein	SusD family protein	58.1211	Not in COG genes	0		---	Cytoplasmic	Periplasmic	BFO_2914	SusD_family_protein	98.63	0	1041	TF0587	outer_membrane_protein	98.63	0	1041	115.7	222.1	163.5	167.1	5	7	6	13.3	21	12	152	114	126	Omp
108	Tanf_03660	SusD family protein	(4) TonB-associated (5) Outer membrane proteins	membrane protein	SusD family protein	65.3165	Not in COG genes	0		---	Unknown	OuterMembrane	BFO_1299 BFO_0589 BFO_3111 BFO_2206	SusD_family_protein	26.6	1e-12	66.6	TF2727	outer_membrane_protein_possibly_involved_in_nutrient_binding	99.49	0	817	110.4	75	98.3	94.5667	4	3	3	12	6.1	7	154	175	153	Omp, possibly involved in nutrient binding (TF2726−7a)
107	Tanf_11260	SusD family protein	(4) TonB-associated (5) Outer membrane proteins	starch-binding protein	SusD family protein	65.3297	Not in COG genes	0		---	Unknown	Periplasmic	BFO_0395	SusD_family_protein	99.49	0	1206	TF1416	outer_membrane_protein	99.49	0	1206	93.3	43.9	99.1	78.7667	3	2	5	7	4.1	7.7	168	194	152	Omp
90	Tanf_07035	SusD family protein	(4) TonB-associated (5) Outer membrane proteins	starch-binding protein	SusD family protein	67.2795	Not in COG genes	1		---	Unknown	OuterMembrane	BFO_2802	SusD_family_protein	99.82	0	1165	TF0483	outer_membrane_receptor	100	0	1213	69.6	45.6	65.6	60.2667	3	2	3	6.9	3.8	6.9	188	193	175	OM receptor
27	Tanf_07030	SusC/RagA family TonB-linked OM protein	(4) TonB-associated (5) Outer membrane proteins	collagen-binding protein	SusC/RagA family TonB-linked outer membrane protein	119.572	Inorganic ion transport and metabolism	0		---	Outer Membrane	OuterMembrane	BFO_2801	TonB-linked_outer_membrane_protein,_SusC/RagA_family	99.35	0	2192	TF0482	outer_membrane_receptor	99.35	0	2191	35.6	61.9	39.6	45.7	2	2	2	2.8	2.7	2.3	204	184	190	OM receptor
140	Tanf_09620	OM protein transport protein	(5) Outer membrane proteins	membrane protein	Outer membrane protein transport protein (OMPP1/FadL/TodX)	46.887	Not in COG genes	2		---	Outer Membrane	OuterMembrane	BFO_3039	transporter,_Ompp1/FadL/TodX_family	98.79	0	838	TF0706	possible_outer_membrane_transport_protein	98.79	0	837	606.5	479.9	516.2	534.2	14	14	11	35.4	35	31.3	43	49	45	possible OM transport protein
193	Tanf_01080	Oar-like OM protein protein, OmpA family	(5) Outer membrane proteins	hypothetical protein	Oar-like outer membrane protein protein, OmpA family	121.132	Inorganic ion transport and metabolism	0		---	Outer Membrane	OuterMembrane	BFO_1097	hypothetical_protein	99.45	0	2209	TF2096	possible_OmpA_outer_membrane-related_protein	99.45	0	2209	375	324.3	263.2	320.833	12	14	10	18.2	15.9	16.1	71	81	87	possible OmpA, OM-related protein
6	Tanf_09805	OM protein assembly complex	(5) Outer membrane proteins	membrane protein	Outer membrane protein assembly complex, YaeT protein	102.614	Cell envelope biogenesis, outer membrane	3		---	Outer Membrane	OuterMembrane	BFO_1445	outer_membrane_protein,_OMP85_family	100	0	1847	TF2450	outer_membrane_protein	100	0	1848	280.1	217.5	183.7	227.1	11	7	8	12.2	11.4	9.3	103	118	114	Omp
87	Tanf_10935	OM protein 40, OmpA-like	(5) Outer membrane proteins	membrane protein	Outer membrane protein 40	44.3913	Cell motility and secretion	1		---	Outer Membrane	Periplasmic	BFO_0311	outer_membrane_protein_40	100	0	791	TF1331	ompA, outer_membrane_protein	100	0	809	177.2	195.1	168.3	180.2	7	8	7	14.4	18	15.9	124	125	124	Omp
75	Tanf_01635	copper resistance lipoprotein NlpE	(5) Outer membrane proteins	hypothetical protein	Copper resistance lipoprotein NlpE (Precursor)	15.8689	Cell envelope biogenesis, outer membrane / Inorganic ion transport and metabolism	0		---	Outer Membrane	Cytoplasmic	BFO_0141	putative_lipoprotein	100	2e-104	295	TF1158	outer_membrane_lipoprotein_NlpE_involved_in_copper_resistance	100	3e-104	295	142.1	107.2	130	126.433	3	4	3	31.9	31.9	27.1	143	153	138	OM LP, NlpE involved in copper resistance
112	Tanf_09795	cationic OM protein OmpH	(5) Outer membrane proteins	membrane protein	Cationic outer membrane protein OmpH	19.003	Cell envelope biogenesis, outer membrane	1	glycosylated+	---	Unknown	Periplasmic	BFO_1447	outer_membrane_protein	100	1e-116	328	TF2452	ompH, outer_membrane_protein_OmpH_family	100	1e-116	328	90.6	190	71.5	117.367	4	6	2	28.7	49.4	20.1	172	126	171	not identified
25	Tanf_00475	possible immunogenic lipoprotein	(5) Outer membrane proteins	membrane protein	Lipoprotein PG3	23.8922	Cell motility and secretion	0		---	Outer Membrane	Periplasmic	BFO_2183	OmpA_family_protein	99.56	1e-164	455	TF0015	outer_membrane_protein_(possible_immunogenic_lipoprotein)	99.56	1e-164	455	103.2	62.7	144.3	103.4	4	3	6	37.3	18	35.1	158	183	134	Omp (possible immunogenic lipoprotein)
26	Tanf_06695	OM assembly lipoprotein YfiO	(5) Outer membrane proteins	membrane protein	Outer membrane assembly lipoprotein YfiO	31.863	Class unknown	0		---	Cytoplasmic	OuterMembrane	BFO_2721	outer_membrane_assembly_lipoprotein_YfiO	100	0	536	TF0403	TPR_repeat_protein	100	0	535	76.4	75.7	60.5	70.8667	4	4	2	20.9	13.8	15.7	185	171	178	not identified
65	Tanf_11435	sugar phosphate isomerase/epimerase	(6) Other proteins	sugar phosphate isomerase	Sugar phosphate isomerase/epimerase	33.8184	Carbohydrate transport and metabolism	0		---	Cytoplasmic	Cytoplasmic	BFO_0433	AP_endonuclease,_family_2	99.64	0	573	TF1454	sugar_phosphate_epimerase/isomerase	99.66	0	614	1051.7	906.2	942.7	966.867	31	46	33	66.7	61.3	69	23	20	22	not identified
5	Tanf_04005	oxidoreductase domain protein	(6) Other proteins	oxidoreductase	Oxidoreductase domain protein (Precursor)	54.7558	Class unknown	1		---	Unknown	Periplasmic	BFO_1798	Tat_pathway_signal_sequence_domain_protein	100	0	1030	TF2803	dehydrogenase_possible_NADH-dependent_dehydrogenase	100	0	1030	1038.1	899	952	963.033	51	42	38	65.1	58.8	67.3	24	21	21	possible NADH-dependent dehydrogenase
148	Tanf_10630	PDZ domain signal protein	(6) Other proteins	signal protein PDZ	PDZ domain protein	54.8699	Posttranslational modification, protein turnover, chaperones	1		---	Cytoplasmic	OuterMembrane	BFO_0239	PDZ/DHR/GLGF_domain_protein	99.15	0	984	TF1262	PDZ_domain_protein	99.15	0	984	544	458.9	550.9	517.933	14	11	15	33.4	23.9	37.8	51	55	43	not identified
126	Tanf_07655	protease inhibitor miropin	(6) Other proteins	hypothetical protein	Proteinase inhibitor I4 serpin	45.6917	Posttranslational modification, protein turnover, chaperones	0		---	Unknown	Cytoplasmic	BFO_3114	serpin	99.75	0	850	TF0781	serine_protease_inhibitor	99.75	0	850	565.4	455.2	448.5	489.7	25	28	24	52.5	41.2	30.4	49	56	49	not identified
10	Tanf_13170	putative peptidyl-prolyl isomerase	(6) Other proteins	parvulin peptidyl-prolyl isomerase	PPIC-type PPIASE domain protein	61.6505	Posttranslational modification, protein turnover, chaperones	4	glycosylated+	---	Periplasmic	Cytoplasmic	BFO_1499	putative_peptidylprolyl_isomerase_PrsA1	100	0	1095	TF2506	possible_peptidyl-prolyl_cis-trans_isomerase	100	0	1095	591.6	425.7	260.2	425.833	14	13	7	26.7	25.6	12.4	45	63	90	not identified
43	Tanf_07420	sporulation and cell division repeat protein	(6) Other proteins	cell division protein	Sporulation and cell division repeat protein	17.7114	Cell division and chromosome partitioning	0		---	Unknown	Periplasmic	BFO_0719	sporulation_and_cell_division_repeat_protein	100	5e-85	246	TF1733	conserved_hypothetical_protein	100	2e-115	324	370	478.5	369.5	406	11	11	11	41	46.8	41	75	51	59	HP-C
48	Tanf_06265	glutathione peroxidase	(6) Other proteins	glutathione peroxidase	Glutathione peroxidase	22.6	Posttranslational modification, protein turnover, chaperones	0		---	Unknown	Periplasmic	BFO_1338	glutathione_peroxidase	100	2e-147	409	TF2342	gpwa, glutathione_peroxidase	100	2e-147	409	316.4	444.6	310.2	357.067	8	15	11	38.2	56.8	49.2	99	58	73	not identified
69	Tanf_04530	superoxide dismutase SodF	(6) Other proteins	superoxide dismutase	Superoxide dismutase	22.15	Inorganic ion transport and metabolism	0		---	Periplasmic	Cytoplasmic	BFO_1926	superoxide_dismutase_(Fe)	100	1e-145	404	TF2927	sodF, superoxide_dismutase_Fe-Mn	100	6e-146	405	339	359.7	315.9	338.2	10	9	11	42.8	42.8	42.8	85	74	69	not identified
49	Tanf_02155	hypothetical protein	(6) Other proteins	hypothetical protein	hypothetical protein	21.5709	Posttranslational modification, protein turnover, chaperones	0		---	Unknown	Periplasmic	BFO_1216	peptidyl-prolyl_cis-trans_isomerase,_FKBP-type	98.98	4e-143	397	TF2214	peptidyl-prolyl_cis-trans_isomerase	98.98	4e-143	397	326.5	344.5	218.9	296.633	10	12	7	41.3	56.1	31.6	95	78	98	peptidyl-prolyl cis−trans isomerase
44	Tanf_05520	alkyl hydroperoxide reductase	(6) Other proteins	alkyl hydroperoxide reductase	Alkyl hydroperoxide reductase/ Thiol specific antioxidant/ Mal allergen	22.5121	Posttranslational modification, protein turnover, chaperones	0		---	Unknown	Periplasmic	BFO_0505	antioxidant,_AhpC/TSA_family	100	1e-149	415	TF1518	peroxiredoxin	100	1e-149	415	329.5	309	213.5	284	13	12	10	51.7	48.3	41.4	91	82	100	not identified
63	Tanf_13665	anaerobic cobalt chelatase CbiK	(6) Other proteins	cobalt chelatase	Anaerobic cobalt chelatase CbiK	35.2856	Inorganic ion transport and metabolism	0		---	Cytoplasmic	Cytoplasmic	BFO_2214	putative_sirohydrochlorin_cobaltochelatase	97.43	0	629	TF0042	cbiK, anaerobic_cobalt_chelatase_CbiK	97.43	0	629	332.3	239.3	161.9	244.5	8	7	4	25.4	19	19	89	104	127	not identified
123	Tanf_00220	peptidyl-prolyl cis-trans isomerase SlyD	(6) Other proteins	peptidylprolyl isomerase	FklB	26.5213	Posttranslational modification, protein turnover, chaperones	2		---	Cytoplasmic	Periplasmic	BFO_2626	outer_membrane_protein_MIP	99.59	0	499	TF0305	slyD, peptidyl-prolyl_cis-trans_isomerase	99.59	0	499	214.9	240.7	175.2	210.267	5	7	5	24.9	24.9	28.6	119	103	120	peptidyl-prolyl cis−trans isomerase
99	Tanf_13180	peptidyl-prolyl cis-trans isomerase SurA	(6) Other proteins	peptidylprolyl isomerase	Putative exported peptidyl-prolyl cis-trans isomerase	52.5453	Posttranslational modification, protein turnover, chaperones	3		---	Unknown	Cytoplasmic	BFO_1497	PPIC-type_PPIASE_domain_protein	99.77	0	905	TF2504	surA, peptidyl-prolyl_cis-trans_isomerase	99.78	0	941	224.6	231.3	154	203.3	7	6	6	19.4	14.1	16.8	117	108	132	not identified
57	Tanf_13630	flavodoxin	(6) Other proteins	flavodoxin	Flavodoxin	21.1131	Energy production and conversion	0		---	Unknown	Periplasmic	BFO_2227	flavodoxin	98.94	9e-138	384	TF0054	possible_flavodoxin	98.94	9e-138	384	149.8	168.3	209.2	175.767	3	6	5	21.8	27.7	27.7	137	134	102	not identified
151	Tanf_08680	aldose 1-epimerase galM	(6) Other proteins	aldose epimerase	Galactose mutarotase-like enzyme (Precursor)	41.2866	Carbohydrate transport and metabolism	3		---	Periplasmic	Extracellular	BFO_0788	aldose_1-epimerase	99.73	0	771	TF1798	galM, aldose_1-epimerase	100	0	779	103.1	186.9	154.9	148.3	4	6	6	13	18.9	26.6	159	128	131	not identified
106	Tanf_00150	possible YngK protein	(6) Other proteins	lipoprotein	YngK protein	60.3716	Carbohydrate transport and metabolism	1		---	Cytoplasmic	Cytoplasmic	BFO_2644	hypothetical_protein	98.64	0	1064	TF0322	yngK, possible_YngK_protein	98.64	0	1064	100.9	48.5	116.1	88.5	4	2	5	11.3	4.3	10.7	160	192	144	possible YngK protein
19	Tanf_07430	oxidoreductase domain protein	(6) Other proteins	oxidoreductase	Oxidoreductase domain protein (Precursor)	47.1838	Class unknown	0		---	Unknown	Periplasmic	BFO_0722	Tat_pathway_signal_sequence_domain_protein	100	0	870	TF1735	dehydrogenase_possible_NADH-dependent_dehydrogenase	100	0	870	109.5	85	64.1	86.2	3	3	2	9.6	7.9	5	155	165	176	not identified
62	Tanf_00210	hydroxypyruvate isomerase	(6) Other proteins	hydroxypyruvate isomerase	Xylose isomerase domain-containing protein TIM barrel (Precursor)	33.0291	Carbohydrate transport and metabolism	0		---	Unknown	Cytoplasmic	BFO_2628	Tat_pathway_signal_sequence_domain_protein	99.66	0	616	TF0307	conserved_hypothetical_protein	99.66	0	616	105.5	61.9	55.1	74.1667	4	2	3	18.2	10.1	12.8	156	185	184	not identified
175	Tanf_13655	bacterial group 2 Ig-like protein	(7) Hypothetical proteins	hypothetical protein	Bacterial group 2 Ig-like protein	47.6497	Not in COG genes	0		---	Unknown	Periplasmic	BFO_2216	putative_lipoprotein	95.28	0	835	TF0044	conserved_hypothetical_protein	95.28	0	835	2247.3	1711.4	1833.5	1930.73	80	82	77	75.7	76.7	72.2	6	7	5	HP-C
211	Tanf_02425	hypothetical protein	(7) Hypothetical proteins	hypothetical protein	hypothetical protein	159.9	Not in COG genes	13	glycosylated	---	Unknown	Extracellular	BFO_1336	hypothetical_protein	97.88	0	2965	TF2339	hypothetical_protein	97.88	0	2965	1720.4	1516.5	1308.2	1515.03	51	51	41	36.7	28.8	28.4	8	8	9	HP
181	Tanf_03910	hypothetical protein	(7) Hypothetical proteins	hypothetical protein	hypothetical protein	23.2152	Not in COG genes	0		---	Unknown	Periplasmic	BFO_1775	hypothetical_protein	100	5e-153	424		#N/A	#N/A	#N/A	#N/A	1240	1415.6	1288.7	1314.77	101	172	89	82.9	85.8	85.8	14	9	11	not identified
146	Tanf_12375	tetratricopeptide repeat protein	(7) Hypothetical proteins	tetratricopeptide repeat protein	Outer membrane lipoprotein P61	62.0146	Cell motility and secretion / Intracellular trafficking and secretion	0		---	Unknown	Periplasmic	BFO_0933	tetratricopeptide_repeat_protein	99.64	0	1138	TF1940	TPR-repeat-containing_protein	99.64	0	1140	1406.8	1157.8	1290.6	1285.07	38	43	40	68.4	61.1	70	12	12	10	TPR-repeat-containing protein
205	Tanf_08330	tetratricopeptide repeat protein	(7) Hypothetical proteins	tetratricopeptide repeat protein	Tetratricopeptide repeat protein	71.187	Not in COG genes	2	glycosylated	---	Unknown	Periplasmic	BFO_0032	tetratricopeptide_repeat_protein	98.4	0	1290	TF1056	conserved_hypothetical_protein	98.4	0	1290	1444.5	1111.3	1105.6	1220.47	60	53	55	62	50	46.5	10	15	14	HP-C
11	Tanf_09615	tetratricopeptide repeat protein	(7) Hypothetical proteins	hypothetical protein	TPR domain protein (Precursor)	51.2041	Coenzyme metabolism	1		---	Unknown	Periplasmic	BFO_3038	tetratricopeptide_repeat_protein	100	0	944	TF0704	TPR-repeat-containing_protein	100	0	944	1131.1	1030	1056.3	1072.47	46	42	46	60	63.1	54.3	17	16	15	not identified
105	Tanf_04855	OM protein beta-barrel domain protein	(7) Hypothetical proteins	hypothetical protein	Outer membrane protein beta-barrel domain protein	22.5736	Not in COG genes	0		---	Outer Membrane	OuterMembrane	BFO_2009	hypothetical_protein	99.54	1e-153	426	TF3007	conserved_hypothetical_protein	99.54	3e-153	426	913	974.7	964	950.567	198	289	169	63.4	66.2	71.8	31	18	20	HP-C
15	Tanf_11390	hypothetical, putative hemin receptor	(7) Hypothetical proteins	hypothetical protein	Putative hemin receptor	60.3697	Lipid metabolism	0		---	Outer Membrane	OuterMembrane	BFO_0423	outer_membrane_insertion_signal_domain_protein	100	0	1112	TF1444	conserved_hypothetical_protein	100	0	1112	897.3	854.3	886.8	879.467	31	31	29	52.6	49.1	43.3	32	23	23	HP-C; possible hemin receptor
1	Tanf_13105	Cna protein B-type domain protein	(7) Hypothetical proteins	hypothetical protein	Cna protein B-type domain protein	48.815	Not in COG genes	0		---	Extracellular	Extracellular	BFO_3015	hypothetical_protein	100	0	912	TF0683	conserved_hypothetical_protein	100	0	912	925.5	865.6	801.4	864.167	32	35	30	45.4	40.9	40.2	28	22	26	HP-C
141	Tanf_07305	tetratricopeptide repeat protein	(7) Hypothetical proteins	hypothetical protein	Tetratricopeptide	46.4996	Cell motility and secretion / Intracellular trafficking and secretion	1	glycosylated+	---	Unknown	Periplasmic	BFO_2873	tetratricopeptide_repeat_protein	100	0	818	TF0548	TPR-repeat-containing_protein	100	0	828	854.2	821.5	654.1	776.6	26	27	17	54.6	45.7	45.7	33	25	36	not identified
144	Tanf_10775	putative internalin A	(7) Hypothetical proteins	hypothetical protein	Putative internalin A	39.2612	Not in COG genes	0		---	Unknown	Periplasmic	BFO_0273	repeat_protein	92.42	0	686	TF1294	conserved_hypothetical_protein	92.42	0	686	810.9	805	703.6	773.167	41	47	43	61.8	58.7	60.4	34	28	33	not identified
161	Tanf_02630	putative surface protein	(7) Hypothetical proteins	hypothetical protein	Putative surface layer protein	40.4018	Class unknown	2		---	Unknown	Extracellular	BFO_3284	putative_lipoprotein	99.45	0	753	TF0945	conserved_hypothetical_protein	99.45	0	753	703.8	703.9	705.1	704.267	22	19	27	41.5	40.7	41	39	34	32	HP-C; possible surface protein
118	Tanf_13015	hypothetical protein	(7) Hypothetical proteins	hypothetical protein	hypothetical protein	29.5135	Not in COG genes	1		---	Unknown	Periplasmic	BFO_2992	hypothetical_protein	100	0	514	TF0661	hypothetical_protein	100	0	546	707.5	634.2	741.3	694.333	29	31	29	54.4	54.4	56.3	38	38	29	HP
67	Tanf_08325	hypothetical protein	(7) Hypothetical proteins	lipoprotein	hypothetical protein	32.6241	Not in COG genes	2		---	Cytoplasmic	Periplasmic	BFO_0031	putative_lipoprotein	99.65	0	587	TF1055	hypothetical_protein	99.65	0	587	675.3	618.5	560.8	618.2	22	26	20	55.6	56.3	50.7	41	39	42	HP
176	Tanf_08965	hypothetical protein	(7) Hypothetical proteins	hypothetical protein	hypothetical protein	171.449	Not in COG genes	11	glycosylated	---	Unknown	Extracellular	BFO_0236	hypothetical_protein	99.74	0	3169	TF1259	hypothetical_protein	99.62	0	3235	360	612	385.5	452.5	11	20	12	10.5	15.7	11.2	79	41	54	HP
14	Tanf_10985	possible lipoprotein	(7) Hypothetical proteins	hypothetical protein	PF14092 domain protein	54.5158	Not in COG genes	6	glycosylated	---	Unknown	OuterMembrane	BFO_0321	putative_lipoprotein	100	0	986	TF1342	possible_lipoprotein	100	0	986	545.3	440.5	371.1	452.3	14	13	13	30.7	28.2	24.2	50	59	58	possible lipoprotein
117	Tanf_10190	hypothetical protein	(7) Hypothetical proteins	hypothetical protein	hypothetical protein	27.7809	Not in COG genes	2		---	Cytoplasmic	Cytoplasmic	BFO_1530	putative_lipoprotein	89.43	3e-163	454	TF2537	hypothetical_protein	89.43	3e-163	454	371	462.1	452.6	428.567	16	23	15	44.7	43.5	44.7	74	53	48	not identified
113	Tanf_03150	hypothetical protein	(7) Hypothetical proteins	hypothetical protein	Lipoprotein (Precursor)	44.6192	Not in COG genes	0		---	Unknown	Periplasmic	BFO_1599	putative_lipoprotein	98.02	0	814	TF2606	conserved_hypothetical_protein	98.02	0	814	458.2	381	380.5	406.567	18	15	18	36.6	34.9	26.2	59	71	56	HP-C
186	Tanf_06055	tetratricopeptide repeat protein	(7) Hypothetical proteins	hypothetical protein	Tetratricopeptide	114.486	Class unknown	2		---	Cytoplasmic	OuterMembrane	BFO_1126	tetratricopeptide_repeat_protein	98.7	0	2026	TF2123	conserved_hypothetical_protein	98.7	0	2026	448.2	432.8	300.8	393.933	14	17	11	16.3	14.2	11	62	62	76	HP-C; TPR-repeat protein
18	Tanf_08315	hypothetical protein	(7) Hypothetical proteins	hypothetical protein	Tetratricopeptide repeat protein	67.4761	Not in COG genes	2		---	Unknown	Extracellular	BFO_0029	hypothetical_protein	100	0	1260	TF1052	conserved_hypothetical_protein	100	0	1260	384.8	438.5	350.6	391.3	17	14	16	26.7	28.2	22.5	69	60	63	HP-C
149	Tanf_10595	hypothetical protein	(7) Hypothetical proteins	hypothetical protein	hypothetical protein	53.9867	Not in COG genes	2		---	Cytoplasmic	Cytoplasmic	BFO_2674	putative_lipoprotein	37.22	1e-17	79	TF0358	hypothetical_protein	37.22	1e-17	79	506.9	346.4	315.5	389.6	17	10	9	32.5	26.6	21.4	53	77	70	not identified
66	Tanf_03025	hypothetical protein	(7) Hypothetical proteins	hypothetical protein	hypothetical protein	17.7457	Not in COG genes	0		---	Unknown	Cytoplasmic	BFO_0702	hypothetical_protein	98.72	4e-109	308	TF1714	hypothetical_protein	98.72	4e-109	308	418.4	418.3	331.8	389.5	13	11	10	42.9	42.3	41.7	67	65	65	not identified
40	Tanf_06535	hypothetical protein	(7) Hypothetical proteins	hypothetical protein	hypothetical protein	23.0432	Not in COG genes	0		---	Unknown	Extracellular	BFO_2674	putative_lipoprotein	75.37	3e-104	300	TF0358	hypothetical_protein	75.37	3e-104	300	342	470.4	314.7	375.7	17	24	15	49.5	49.5	44.6	83	52	71	not identified
133	Tanf_09820	putative lipoprotein	(7) Hypothetical proteins	hypothetical protein	Conserved domain protein	51.1552	Not in COG genes	5		---	Unknown	OuterMembrane	BFO_1442	putative_lipoprotein	99.78	0	939	TF2447	lipoprotein	100	0	940	423.1	351.5	322.9	365.833	16	14	12	34.8	30.4	23.6	65	76	66	lipoprotein
52	Tanf_09445	hypothetical protein	(7) Hypothetical proteins	hypothetical protein	hypothetical protein	15.9585	Not in COG genes	0		---	Unknown	Periplasmic	BFO_2680 BFO_1181	putative_lipoprotein	82.86	2e-74	219	TF0365	hypothetical_protein	82.86	2e-74	219	386.8	404.5	294.8	362.033	17	21	11	50.4	50.4	50.4	68	68	77	HP
51	Tanf_06545	hypothetical protein	(7) Hypothetical proteins	hypothetical protein	hypothetical protein	16.1526	Not in COG genes	0		---	Unknown	Periplasmic	BFO_2680	putative_lipoprotein	100	3e-102	289	TF0365	hypothetical_protein	100	4e-102	289	338.1	401	310.5	349.867	11	15	10	40.4	40.4	40.4	86	70	72	HP
68	Tanf_07845	hypothetical protein	(7) Hypothetical proteins	hypothetical protein	Outer membrane protein beta-barrel domain protein	21.7344	Not in COG genes	0		---	Unknown	Periplasmic	BFO_3159	hypothetical_protein	99.49	4e-144	400	TF0827	conserved_hypothetical_protein	99.49	5e-144	400	328.9	358.3	283.6	323.6	15	18	13	30.3	32.8	30.3	92	75	81	not identified
150	Tanf_09945	hypothetical protein	(7) Hypothetical proteins	hypothetical protein	Starch-binding associating with outer membrane	58.1139	Not in COG genes	0		---	Unknown	Periplasmic	BFO_1411	tetratricopeptide_repeat_protein	99.81	0	1065	TF2416	conserved_hypothetical_protein	99.81	0	1065	423	232.8	308.1	321.3	11	10	9	28.4	24.2	24.6	66	107	75	HP-C
180	Tanf_13280	hypothetical protein	(7) Hypothetical proteins	hypothetical protein	hypothetical protein	63.041	Not in COG genes	0		---	Cytoplasmic	OuterMembrane	BFO_1478	hypothetical_protein	99.82	0	1108	TF2485	conserved_hypothetical_protein	99.82	0	1108	373.8	285.1	272.5	310.467	17	14	13	18.3	21.5	16	72	90	84	not identified
132	Tanf_12860	hypothetical protein	(7) Hypothetical proteins	hypothetical protein	hypothetical protein	54.8427	Not in COG genes	0		---	Unknown	OuterMembrane	BFO_2959	hypothetical_protein	99.6	0	1022	TF0627	conserved_hypothetical_protein	99.6	0	1022	331.4	299	266.2	298.867	10	8	7	24.1	20.9	18.8	90	84	86	not identified
125	Tanf_05505	hypothetical protein	(7) Hypothetical proteins	hypothetical protein	Putative pyrogenic exotoxin B	54.1246	Not in COG genes	0		---	Unknown	OuterMembrane		#N/A	#N/A	#N/A	#N/A		#N/A	#N/A	#N/A	#N/A	326	339.4	221.5	295.633	12	13	9	24.4	26.9	16.5	96	79	97	not identified
208	Tanf_00990	hypothetical protein	(7) Hypothetical proteins	hypothetical protein	hypothetical protein	61.4825	Not in COG genes	2	glycosylated	---	Unknown	Extracellular	BFO_1585 BFO_0728	hypothetical_protein	99.48	0	1175	TF2592 TF1741	conserved_hypothetical_protein	99.48	0	1175	470.4	401.5	6	292.633	15	16	13	27	24.9	19.2	57	69	67	HP-C
8	Tanf_02915	hypothetical protein	(7) Hypothetical proteins	Tat pathway signal protein	Uncharacterized conserved protein UCP028846	56.0561	Class unknown	2		---	Unknown	Cytoplasmic	BFO_0676	hypothetical_protein	100	0	1024	TF1689	conserved_hypothetical_protein	100	0	1024	341.9	224.4	253.9	273.4	11	10	8	23.1	23.5	18.8	84	113	92	not identified
228	Tanf_12975	hypothetical protein	(7) Hypothetical proteins	hypothetical protein	Kelch repeat protein	78.9645	Class unknown	5		---	Extracellular	OuterMembrane	BFO_2983	kelch_repeat_protein	99.72	0	1478	TF0652	conserved_hypothetical_protein	99.72	0	1478	380.2	230.6	167.4	259.4	13	10	6	17.9	9.5	5.9	70	109	125	HP-C
70	Tanf_05585	hypothetical protein	(7) Hypothetical proteins	hypothetical protein	Protein containing PKD domain protein (Precursor)	18.2055	Not in COG genes	0		---	Unknown	Periplasmic	BFO_0520	hypothetical_protein	100	2e-104	296	TF1534	conserved_hypothetical_protein	100	5e-119	334	231.8	288.6	247.8	256.067	8	14	10	43.2	47.5	55.6	113	89	94	HP-C
147	Tanf_12970	hypothetical protein	(7) Hypothetical proteins	hypothetical protein	hypothetical protein	36.2074	Not in COG genes	0		---	Unknown	OuterMembrane	BFO_2982	hypothetical_protein	99.68	0	652	TF0651	hypothetical_protein	99.68	0	652	252.6	255.9	255.7	254.733	8	9	10	27.2	36.2	30.1	110	97	91	not identified
71	Tanf_11375	hypothetical protein	(7) Hypothetical proteins	hypothetical protein	Conserved domain protein	23.5012	Not in COG genes	0		---	Unknown	OuterMembrane	BFO_0420	hypothetical_protein	99.52	1e-153	426	TF1441	conserved_hypothetical_protein	99.52	1e-153	426	275.2	250.6	206.6	244.133	10	13	9	46.7	45.2	44.3	104	99	103	HP-C
47	Tanf_01450	hypothetical protein	(7) Hypothetical proteins	hypothetical protein	hypothetical protein	17.6634	Not in COG genes	0		---	Unknown	Periplasmic	BFO_1009	putative_lipoprotein	100	2e-114	321	TF2016	hypothetical_protein	100	2e-114	321	224.7	245.4	213.8	227.967	11	16	11	26.5	26.5	26.5	116	102	99	HP
46	Tanf_05560	hypothetical protein	(7) Hypothetical proteins	hypothetical protein	hypothetical protein	13.4746	Not in COG genes	0		---	Periplasmic	Periplasmic	BFO_0514	hypothetical_protein	100	2e-81	236	TF1527	hypothetical_protein	100	3e-85	245	163.9	268.6	197.5	210	6	10	5	23	27.8	23	126	93	106	not identified
94	Tanf_01050	hypothetical protein	(7) Hypothetical proteins	hypothetical protein	hypothetical protein	20.1138	Not in COG genes	0		---	Unknown	Cytoplasmic	BFO_3194	putative_lipoprotein	100	4e-131	365	TF0860	conserved_hypothetical_protein	100	4e-131	365	163.2	268.4	182.2	204.6	6	7	7	32	32	32	127	94	116	not identified
215	Tanf_00065	hypothetical protein	(7) Hypothetical proteins	hypothetical protein	hypothetical protein	65.1616	Not in COG genes	2	glycosylated	---	Unknown	Extracellular	BFO_0728	hypothetical_protein	99.65	0	1167	TF1741	conserved_hypothetical_protein	99.83	0	1240	160.4	186.6	252.3	199.767	5	7	9	7.7	14.4	18.1	130	129	93	HP-C
53	Tanf_12120	hypothetical protein	(7) Hypothetical proteins	hypothetical protein	hypothetical protein	25.9585	Not in COG genes	0		---	Unknown	OuterMembrane	BFO_0844	hypothetical_protein	90	1e-156	435	TF1857	conserved_hypothetical_protein	90	1e-156	435	150.4	263.3	184	199.233	5	10	4	28.3	39.1	18.7	136	96	113	not identified
21	Tanf_03695	hypothetical protein	(7) Hypothetical proteins	hypothetical protein	Outer membrane protein beta-barrel domain protein	23.0353	Not in COG genes	0		---	Unknown	OuterMembrane	BFO_1724	hypothetical_protein	100	5e-150	416	TF2734	conserved_hypothetical_protein	100	5e-150	416	157.9	239.2	136.3	177.8	4	9	3	27.1	46.2	16.6	133	105	137	HP-C
54	Tanf_12265	hypothetical protein	(7) Hypothetical proteins	hypothetical protein	Outer membrane protein domain-containing protein (Precursor)	25.1041	Not in COG genes	0		---	Unknown	Cytoplasmic	BFO_0904	hypothetical_protein	99.56	7e-169	466	TF1911	conserved_hypothetical_protein	99.56	8e-169	466	224.7	158.1	145.7	176.167	5	5	5	26.4	26	20.7	115	137	133	not identified
72	Tanf_12880	bacterial group 2 Ig-like protein	(7) Hypothetical proteins	hypothetical protein	Bacterial group 2 Ig-like protein	27.4033	Not in COG genes	0		---	Unknown	Periplasmic	BFO_2963	putative_lipoprotein	99.18	0	508	TF0631	hypothetical_protein	99.18	0	508	154.2	184.1	186.7	175	6	7	6	35.1	30.6	24.9	135	130	112	not identified
58	Tanf_09950	hypothetical protein	(7) Hypothetical proteins	hypothetical protein	Conserved domain protein	25.313	Not in COG genes	1		---	Unknown	OuterMembrane	BFO_1410	putative_lipoprotein	96.94	9e-168	463	TF2415	hypothetical_protein	96.94	1e-167	463	159	250.2	95.4	168.2	7	7	5	36.7	38	21.8	132	100	155	HP
102	Tanf_03830	hypothetical protein	(7) Hypothetical proteins	hypothetical protein	hypothetical protein	29.2342	Not in COG genes	2		---	Cytoplasmic	Cytoplasmic	BFO_1756	hypothetical_protein	99.6	0	515	TF2764	hypothetical_protein	99.6	0	516	141.3	187.2	155.3	161.267	4	8	7	22.4	30.8	28.4	144	127	130	not identified
201	Tanf_07425	hypothetical protein	(7) Hypothetical proteins	hypothetical protein	PBS lyase HEAT-like repeat protein	126.595	Not in COG genes	0		---	Unknown	Periplasmic	BFO_0721	PBS_lyase_HEAT-like_repeat_protein	99.57	0	2388	TF1734	conserved_hypothetical_protein	99.57	0	2388	250	120.4	90	153.467	7	5	2	9.8	5.2	2.7	111	146	160	not identified
45	Tanf_00445	hypothetical protein	(7) Hypothetical proteins	hypothetical protein	hypothetical protein	15.6235	Not in COG genes	0		---	Unknown	Cytoplasmic	BFO_2662	putative_lipoprotein	100	6e-89	255	TF0342	hypothetical_protein	100	6e-89	255	128	133.8	183.2	148.333	5	8	7	18.7	47	28.4	148	142	115	not identified
82	Tanf_08510	hypothetical protein	(7) Hypothetical proteins	hypothetical protein	PF11777 family protein	31.2299	Not in COG genes	0		---	Unknown	Extracellular	BFO_0741	hypothetical_protein	100	0	577	TF1754	conserved_hypothetical_protein	100	0	577	241	75	109	141.667	7	2	4	31	12.3	19.1	112	174	148	not identified
130	Tanf_07010	hypothetical protein	(7) Hypothetical proteins	hypothetical protein	hypothetical protein	39.8397	Not in COG genes	0		---	Unknown	Cytoplasmic	BFO_2796	hypothetical_protein	99.16	0	724	TF0479	araC/xylS, transcriptional_regulator	99.16	0	723	142.6	136.4	138.4	139.133	7	7	7	21.1	23	23	142	141	135	not identified
61	Tanf_06555	hypothetical protein	(7) Hypothetical proteins	hypothetical protein	hypothetical protein	13.2545	Not in COG genes	0		---	Unknown	Cytoplasmic	BFO_2684	hypothetical_protein	98.31	1e-80	233	TF0368	hypothetical_protein (part of karilysin)	98.31	1e-80	233	120.1	176.9	88.9	128.633	5	8	5	41.5	43.2	27.1	150	132	161	HP
187	Tanf_11855	hypothetical protein	(7) Hypothetical proteins	hypothetical protein	hypothetical protein	67.3548	Not in COG genes	3	glycosylated	---	Unknown	Extracellular	BFO_1585	hypothetical_protein	99.51	0	1269	TF2592	conserved_hypothetical_protein	99.51	0	1269	99.7	162.4	111.2	124.433	4	7	5	4.7	14	10	161	136	147	HP-C
42	Tanf_13010	hypothetical protein	(7) Hypothetical proteins	hypothetical protein	RNA polymerase ECF-type sigma factor	49.3553	Not in COG genes	1		---	Outer Membrane	OuterMembrane	BFO_2991	hypothetical_protein	99.77	0	902	TF0660	conserved_hypothetical_protein	99.77	0	902	123	170.5	76.1	123.2	4	5	2	9.2	12.1	4.6	149	133	168	not identified
89	Tanf_10145	WD40-like protein	(7) Hypothetical proteins	hypothetical protein	WD40-like beta Propeller containing protein (Precursor)	54.4253	Class unknown	3		---	Unknown	Cytoplasmic	BFO_1365	WD40-like_protein	99.58	0	976	TF2369	conserved_hypothetical_protein	99.58	0	976	115.1	94	138.3	115.8	3	4	4	6.9	11.6	8.8	153	158	136	not identified
100	Tanf_00660	hypothetical protein	(7) Hypothetical proteins	hypothetical protein	Uncharacterized conserved protein UCP016719 (Precursor)	44.6965	Class unknown	3		---	Unknown	Cytoplasmic	BFO_2140 BFO_2092	hypothetical_protein	99.5	0	832	TF3133	conserved_hypothetical_protein	99.5	0	831	161.9	85.2	94.4	113.833	5	3	5	11.2	6.2	11.2	129	164	156	not identified
101	Tanf_07095	hypothetical protein	(7) Hypothetical proteins	#REF!	hypothetical_protein	52.1776	Class unknown	0		---	Unknown	Periplasmic	BFO_2815	hypothetical_protein	99.14	0	949	TF0495	conserved_hypothetical_protein	99.14	0	949	98.5	111.8	123	111.1	4	3	4	13.2	10.6	13.8	165	152	141	not identified
88	Tanf_10060	hypothetical protein	(7) Hypothetical proteins	hypothetical protein	Cell surface receptor IPT/TIG domain protein (Precursor)	55.7983	Not in COG genes	1		---	Unknown	Periplasmic	BFO_1385	hypothetical_protein	99.22	0	1042	TF2390	conserved_hypothetical_protein	99.22	0	1042	136.2	56.2	129	107.133	4	3	3	14.2	10.1	9.9	145	189	139	not identified
33	Tanf_08090	hypothetical protein	(7) Hypothetical proteins	hypothetical protein	Secreted glycosyl hydrolase	23.4787	Not in COG genes	0		---	Unknown	Periplasmic	BFO_3347	hypothetical_protein	99.53	1e-159	441	TF1003	conserved_hypothetical_protein	99.53	1e-159	441	98.7	90.5	85.8	91.6667	2	2	2	15	15	15	164	159	163	not identified
103	Tanf_03090	hypothetical protein	(7) Hypothetical proteins	hypothetical protein	hypothetical protein	33.0848	Not in COG genes	6		---	Cytoplasmic	Cytoplasmic	BFO_1587	putative_lipoprotein	98.96	0	589	TF2594	hypothetical_protein	98.96	0	590	81.3	105.8	77	88.0333	2	2	2	8	8	8	178	154	167	not identified
56	Tanf_00865	hypothetical protein	(7) Hypothetical proteins	hypothetical protein	TIGR01200 family protein	32.5994	Not in COG genes	2		---	Unknown	Periplasmic	BFO_2090 BFO_2086	TIGR01200_family_protein	100	0	594	TF3086 TF3082	conserved_hypothetical_protein	100	0	594	81.4	97.9	82.4	87.2333	4	3	2	16.8	17.9	12.3	177	157	166	not identified
114	Tanf_05230	hypothetical protein	(7) Hypothetical proteins	hypothetical protein	hypothetical protein	21.754	Not in COG genes	0		---	Unknown	Cytoplasmic	BFO_2311	hypothetical_protein	100	1e-140	391	TF0137	conserved_hypothetical_protein	100	1e-140	391	76.4	99.9	73.4	83.2333	2	4	2	18.8	18.8	18.8	184	155	169	not identified
80	Tanf_07265	bacterial group 2 Ig-like protein	(7) Hypothetical proteins	hypothetical protein	Bacterial group 2 Ig-like protein	38.4156	Cell motility and secretion	1		---	Unknown	Extracellular	BFO_2864	bacterial_group_2_Ig-like_protein	98.1	0	729	TF0540	conserved_hypothetical_protein	98.1	0	729	92.5	68.4	84.5	81.8	2	2	2	8.2	8.2	8.2	169	180	164	not identified
35	Tanf_09955	hypothetical protein	(7) Hypothetical proteins	hypothetical protein	hypothetical protein	26.1216	Not in COG genes	2	glycosylated	---	Unknown	Periplasmic	BFO_1409	hypothetical_protein	99.13	2e-171	472	TF2414	hypothetical_protein	99.13	2e-171	472	76.4	80.4	87	81.2667	2	3	3	11.3	11.3	17.8	183	168	162	HP
109	Tanf_03095	hypothetical protein	(7) Hypothetical proteins	hypothetical protein	hypothetical protein	59.0705	Not in COG genes	1		---	Outer Membrane	OuterMembrane	BFO_1588	hypothetical_protein	99.81	0	1066	TF2595	conserved_hypothetical_protein	99.81	0	1066	76.7	99.3	55.9	77.3	2	2	2	4.4	4.4	4.4	182	156	182	HP-C
16	Tanf_11080	hypothetical protein	(7) Hypothetical proteins	hypothetical protein	hypothetical protein	39.6524	Not in COG genes	2		---	Cytoplasmic	Cytoplasmic	BFO_0371	putative_lipoprotein	100	0	699	TF1392	conserved_hypothetical_protein	100	0	699	35.9	81.9	83.6	67.1333	2	2	3	6.2	9.4	8.5	203	167	165	not identified
											25	39

## Sheet: 2 Overview MS Hits
Table S1 worksheet 2: Overview MS Hits
Set	Proteins	Peptides
A	208	2366
B	202	2235
C	192	2085
Identified in…	Nr.	percent
all three	175	0.764192
only two	23	0.100437
only one	31	0.135371
total	229	1

## Sheet: 3 PANNZER
Table S1 worksheet 3: PANNZER functional annotation prediction of the entire proteome of T. forsythia ATCC 43037
ID	Description	R-Score	EC-numbers
Tanf_00005	Conserved hypothetical signal peptide protein (Precursor)	1.20045	[]
Tanf_00010	TonB-dependent receptor plug (Precursor)	1.29419	[]
Tanf_00040	Phenylalanine and histidine ammonia-lyase	2.04147	[]
Tanf_00050	Phenylacetate-coenzyme A ligase	1.55906	[6.2.1.30,1,0.03;]
Tanf_00055	Acyltransferase family protein	1.45266	[]
Tanf_00060	Protein involved in gliding motility SprE (Precursor)	1.51826	[]
Tanf_00070	Bacteriophage CI repressor protein	1.53409	[]
Tanf_00075	Indolepyruvate ferredoxin oxidoreductase, beta subunit	1.86912	[]
Tanf_00080	Indolepyruvate oxidoreductase subunit IorA	1.79307	[]
Tanf_00085	Aminodeoxychorismate lyase	1.33353	[]
Tanf_00095	Alkaline phosphatase	1.48787	[]
Tanf_00100	Peptidase M24	1.48008	[]
Tanf_00110	YigZ family protein	1.42133	[]
Tanf_00120	Excinuclease ABC, A subunit	1.79087	[]
Tanf_00125	Lytic transglycosylase catalytic (Precursor)	1.26378	[]
Tanf_00130	Gliding motility-associated C-terminal domain protein	1.37899	[]
Tanf_00135	LysM domain protein	1.43171	[]
Tanf_00140	Outer membrane protein beta-barrel domain protein	1.58351	[]
Tanf_00145	NAD dependent epimerase/reductase-related protein	1.92186	[]
Tanf_00150	YngK protein	2.16867	[]
Tanf_00155	ApolipoproteiN n-acyltransferase Lnt/dolichol-phosphate-mannosyl transferase Dpm1	1.43123	[]
Tanf_00160	Dihydroorotase, multifunctional complex type	1.31013	[]
Tanf_00165	TolB-like beta propeller protein (Precursor)	1.21293	[]
Tanf_00170	TonB-dependent Receptor Plug domain protein	1.32624	[]
Tanf_00180	SusC/RagA family TonB-linked outer membrane protein	1.19777	[]
Tanf_00185	SusD family protein	1.25772	[]
Tanf_00190	Cupin region	1.23784	[]
Tanf_00195	PF04282 family protein	1.3837	[]
Tanf_00205	Glutaredoxin	1.3657	[]
Tanf_00210	Xylose isomerase domain-containing protein TIM barrel (Precursor)	1.20707	[]
Tanf_00215	Protein-glutamine gamma-glutamyltransferase	1.43594	[]
Tanf_00220	FklB	1.70741	[]
Tanf_00225	FklB	1.64081	[]
Tanf_00230	Outer membrane protein MIP	2.23249	[5.2.1.8,5,1.00;]
Tanf_00240	Hypothetical TonB-linked outer membrane receptor PG50	1.58071	[]
Tanf_00245	Outer membrane autotransporter barrel domain-containing protein	1.23459	[]
Tanf_00250	Peptidase, family C69	2.00416	[]
Tanf_00255	RNA polymerase sigma-70 factor, expansion family 1	1.39831	[]
Tanf_00265	YrdC domain protein	1.48677	[]
Tanf_00270	GTP cyclohydrolase 1	1.46002	[3.5.4.16,6,0.06;]
Tanf_00275	Sporulation and cell division repeat protein	1.45186	[]
Tanf_00280	Triose-phosphate isomerase	1.66915	[5.3.1.1,8,0.08;]
Tanf_00285	DoxX family protein	1.34703	[]
Tanf_00290	PF07659 domain protein	2.50778	[]
Tanf_00295	Peptidase, M23 family	1.08279	[]
Tanf_00300	GSCFA family protein	2.75813	[]
Tanf_00305	Mur ligase domain protein/alanine racemase	1.7899	[]
Tanf_00310	Nicotinamide mononucleotide transporter PnuC	1.68279	[]
Tanf_00315	TonB-dependent receptor (Precursor)	1.19198	[]
Tanf_00320	Putative Cytochrome c binding protein	2.71408	[]
Tanf_00330	SusD family protein	1.30934	[]
Tanf_00335	SusC/RagA family TonB-linked outer membrane protein	1.34547	[]
Tanf_00350	Multidrug resistance protein RomA	1.79669	[]
Tanf_00360	Peptidase S41	1.29456	[]
Tanf_00370	Lantibiotic biosynthesis protein	1.50975	[]
Tanf_00375	LytTr DNA-binding domain protein	1.20891	[]
Tanf_00380	Glycosyltransferase family 4	1.0652	[]
Tanf_00390	GumN family protein (Precursor)	1.65202	[]
Tanf_00395	GumN family protein (Precursor)	1.62421	[]
Tanf_00405	ISXo5 transposase	2.91619	[]
Tanf_00410	UPF0381 protein yfcZ	2.21447	[]
Tanf_00440	Peptidase families S8 and S53 subfamily	1.23757	[]
Tanf_00455	Toluene tolerance efflux ABC superfamily ATP binding cassette transporter, ABC protein	1.2149	[]
Tanf_00465	Universal bacterial protein YeaZ	1.49894	[]
Tanf_00470	Chaperone ClpB	1.41222	[]
Tanf_00475	Lipoprotein PG3	1.68036	[]
Tanf_00480	Beta-glucosidase-like glycosyl hydrolase (Precursor)	1.32733	[]
Tanf_00505	Transcriptional regulator	1.28993	[]
Tanf_00510	3-oxoacyl-[acyl-carrier-protein] synthase 3 2	1.27419	[2.3.1.180,2,0.03;]
Tanf_00515	3-oxoacyl-[acyl-carrier-protein] reductase FabG	1.06265	[1.1.1.100,9,0.75;]
Tanf_00525	RluA family pseudouridine synthase	1.34937	[]
Tanf_00530	Alkyl hydroperoxide reductase/ Thiol specific antioxidant/ Mal allergen (Precursor)	1.19398	[]
Tanf_00540	RNA polymerase sigma factor SigZ	1.20265	[]
Tanf_00545	Transcriptional regulator	1.15736	[]
Tanf_00550	Inner membrane protein CreD	1.53616	[]
Tanf_00555	Transporter, SSS family	1.47972	[]
Tanf_00565	Uncharacterized glycosyltransferase ykcC	1.87457	[]
Tanf_00570	F5/8 type C domain-containing protein (Precursor)	1.38449	[]
Tanf_00575	Predicted membrane protein (DUF2339)	1.57036	[]
Tanf_00580	YyaH protein	1.50593	[]
Tanf_00585	PF14103 domain protein	1.88571	[]
Tanf_00590	SMC domain protein	1.56595	[]
Tanf_00595	Hypoxanthine phosphoribosyltransferase	1.31784	[]
Tanf_00600	Adenylate kinase	1.35619	[2.7.4.3,5,0.05;]
Tanf_00605	GTPase obg	1.67475	[]
Tanf_00615	Phosphomannomutase	1.21991	[]
Tanf_00620	Peptidase, M23 family	1.27354	[]
Tanf_00625	Putative extracellular nuclease (Precursor)	1.60738	[]
Tanf_00630	Na(+)-translocating NADH-quinone reductase subunit A	2.06815	[]
Tanf_00635	Na(+)-translocating NADH-quinone reductase subunit B	1.88939	[]
Tanf_00640	Na(+)-translocating NADH-quinone reductase subunit C	1.593	[]
Tanf_00645	Na(+)-translocating NADH-quinone reductase subunit D	1.63126	[]
Tanf_00650	Na(+)-translocating NADH-quinone reductase subunit E	1.83199	[]
Tanf_00655	Na(+)-translocating NADH-quinone reductase subunit F	1.88714	[]
Tanf_00660	Uncharacterized conserved protein UCP016719 (Precursor)	2.11787	[]
Tanf_00665	HDIG domain protein	1.43891	[]
Tanf_00670	Organic solvent tolerance protein OstA-like protein	1.61371	[]
Tanf_00675	Uracil-DNA glycosylase 1	2.27803	[3.2.2.27,4,0.05;]
Tanf_00685	Restriction endonuclease BglII	2.10605	[]
Tanf_00690	DNA methylase N-4/N-6 domain protein	1.36138	[]
Tanf_00695	Diamine N-acetyltransferase	1.19653	[]
Tanf_00700	Group 2 glycosyl transferase	1.22329	[]
Tanf_00705	Recombination protein RecR	1.566	[]
Tanf_00710	DTDP-glucose 4,6-dehydratase RfbB2	1.60543	[]
Tanf_00715	RmlC	2.62836	[]
Tanf_00725	YkpA	1.33465	[]
Tanf_00730	Nicotinate phosphoribosyltransferase	1.43257	[2.4.2.11,1,0.01;]
Tanf_00735	Ribonuclease Y	1.55913	[]
Tanf_00755	YjeF domain protein	1.36411	[]
Tanf_00765	TrkA C-terminal domain protein	1.35067	[]
Tanf_00780	Carbamyl phosphate synthetase	1.88299	[]
Tanf_00785	TonB-dependent receptor plug (Precursor)	1.18362	[]
Tanf_00790	SusD family protein	1.18557	[]
Tanf_00805	PepSY domain protein	1.32206	[]
Tanf_00825	ABC transporter,ATP/GTP-binding site motif A	1.09864	[]
Tanf_00830	Translation elongation factor Ts	1.6511	[]
Tanf_00835	30S ribosomal protein S2	1.53553	[]
Tanf_00840	30S ribosomal protein S9	1.44819	[]
Tanf_00845	50S ribosomal protein L13	1.55206	[]
Tanf_00855	Uncharacterized conserved protein UCP016719 (Precursor)	2.10158	[]
Tanf_00860	TonB-dependent receptor plug (Precursor)	1.07194	[]
Tanf_00865	TIGR01200 family protein	2.23341	[]
Tanf_00875	GLPGLI family protein	2.22359	[]
Tanf_00885	GLPGLI family protein	2.21839	[]
Tanf_00915	NERD domain protein	1.52081	[]
Tanf_00930	RteC protein	1.79336	[]
Tanf_00935	MATE efflux family protein	1.16234	[]
Tanf_00940	Transcriptional regulator	1.29995	[]
Tanf_00965	Peptidase S41 (Precursor)	1.40864	[]
Tanf_00970	Arylsulfatase regulator (Fe-S oxidoreductase)	1.21177	[]
Tanf_00975	Conserved domain protein	1.01334	[]
Tanf_00985	Transposase IS4 family protein	1.43338	[]
Tanf_01005	Putative protein RhsD	1.12357	[]
Tanf_01010	FKBP12 protein 1	1.30302	[]
Tanf_01040	Pyridoxal phosphate-dependent acyltransferase	1.68526	[]
Tanf_01055	HAD-superfamily hydrolase, subfamily IA, variant 1 family protein	1.23623	[]
Tanf_01060	Predicted transcriptional regulator containing an HTH domain and an uncharacterized domain shared with the mammalian protein Schlafen	1.51698	[]
Tanf_01075	Putative signal peptide protein (Precursor)	1.08548	[]
Tanf_01080	Oar-like outer membrane protein protein, OmpA family	1.54252	[]
Tanf_01085	5'-nucleotidase/2',3'-cyclic phosphodiesterase and related esterases	1.21783	[]
Tanf_01090	Phosphofructokinase	1.56173	[]
Tanf_01105	Beta-ketoacyl-acyl-carrier-protein synthase II	1.41312	[]
Tanf_01110	Acyl carrier protein	1.28609	[]
Tanf_01115	Phosphoribosylglycinamide formyltransferase	1.43251	[]
Tanf_01120	Heptosyltransferase	1.57359	[]
Tanf_01125	Lipopolysaccharide kinase	1.28269	[]
Tanf_01130	Transglutaminase-like enzymes, putative cysteine proteases	1.19534	[]
Tanf_01140	D-alanyl-D-alanine carboxypeptidase, serine-type, PBP4 family (Precursor)	1.35952	[]
Tanf_01145	YghO protein	2.45683	[]
Tanf_01150	DNA topoisomerase (ATP-hydrolyzing) subunit B	1.52461	[]
Tanf_01155	Pantetheine-phosphate adenylyltransferase	1.69503	[2.7.7.3,4,0.04;]
Tanf_01160	Peptidase, S41 family	1.41416	[]
Tanf_01165	Membrane protein DUF318	1.22521	[]
Tanf_01170	Lipopolysaccharide biosynthesis protein BplA	1.85937	[]
Tanf_01175	Alr4504 protein	1.05605	[]
Tanf_01180	Putative O-antigen repeat unit transporter	1.1567	[]
Tanf_01185	UDP-GlcNAc C6 dehydratase	1.55755	[]
Tanf_01190	Putative glutamine-dependent sugar transaminase	1.64349	[]
Tanf_01195	Protein IolS	1.93594	[]
Tanf_01200	Acylneuraminate cytidylyltransferase	1.53273	[]
Tanf_01205	Acylneuraminate cytidylyltransferase:Aminotransferase class-III	1.45864	[]
Tanf_01220	Lactoylglutathione lyase	1.39488	[]
Tanf_01225	FkbH like protein	2.01774	[]
Tanf_01240	Pseudaminic acid synthase	1.9265	[]
Tanf_01265	Aspartate--ammonia ligase	1.6082	[]
Tanf_01270	Divergent AAA domain protein	1.33677	[]
Tanf_01275	Filamentation induced by cAMP protein Fic	1.6189	[]
Tanf_01280	Nucleotide sugar dehydrogenase	1.34397	[]
Tanf_01290	Glycosyltransferase, family 1	1.22527	[]
Tanf_01300	Glycosyltransferase, group 1 family protein	1.23995	[]
Tanf_01305	Putative PGL/P-HBAD biosynthesis glycosyltransferase	1.20409	[]
Tanf_01310	Bacterial membrane protein YfhO (Precursor)	1.47926	[]
Tanf_01315	Polyribonucleotide nucleotidyltransferase	1.42244	[2.7.7.8,8,0.08;]
Tanf_01320	Aminoacyl-histidine dipeptidase (Peptidase D)	1.91627	[]
Tanf_01325	Excinuclease ABC, A subunit	1.76993	[]
Tanf_01330	Fructokinase	1.227	[]
Tanf_01335	Putative sugar phosphate isomerase involved in capsule formation	1.14747	[]
Tanf_01340	Alkyl hydroperoxide reductase/ Thiol specific antioxidant/ Mal allergen (Precursor)	1.25846	[]
Tanf_01345	Transcription elongation factor GreA	1.63383	[]
Tanf_01350	Histidine triad (HIT) protein	1.21221	[]
Tanf_01355	Anaerobic ribonucleoside-triphosphate reductase	1.49599	[]
Tanf_01360	Anaerobic ribonucleoside-triphosphate reductase activating protein	1.6204	[]
Tanf_01365	Tat (Twin-arginine translocation) pathway signal sequence	1.44391	[]
Tanf_01370	Sugar porter (SP) family MFS transporter	1.23699	[]
Tanf_01375	Putative xanthan lyase (Precursor)	1.27452	[]
Tanf_01380	SusC/RagA family TonB-linked outer membrane protein	1.24019	[]
Tanf_01385	Susd and RagB outer membrane lipoprotein	1.98853	[]
Tanf_01390	Conserved domain protein	1.03463	[]
Tanf_01410	UPF0047 protein	1.4424	[]
Tanf_01415	SAM family protein	1.31303	[]
Tanf_01420	DNA uptake protein (Precursor)	1.12106	[]
Tanf_01430	Chloromuconate cycloisomerase YkfB1	1.47446	[]
Tanf_01435	Polysugar degrading enzyme	2.32099	[]
Tanf_01440	PF14134 domain protein	2.40885	[]
Tanf_01455	THUMP domain protein	1.48926	[]
Tanf_01460	Dipeptidyl peptidase IV	1.65992	[]
Tanf_01465	Polysaccharide deacetylase	1.22058	[]
Tanf_01470	PF11028 family protein	2.26796	[]
Tanf_01480	Polyprenyl synthetase	1.26586	[]
Tanf_01485	DNA polymerase type I	1.81194	[]
Tanf_01490	Uracil phosphoribosyltransferase	1.64879	[2.4.2.9,23,0.23;]
Tanf_01495	Uracil transporter	1.88519	[]
Tanf_01500	Thymidylate synthase	1.43652	[2.1.1.45,6,0.06;]
Tanf_01505	Dihydrofolate reductase	1.65473	[]
Tanf_01510	PF07610 family protein	2.22927	[]
Tanf_01520	LAO/AO transport system ATPase	1.88409	[]
Tanf_01525	ROK family protein (Putative glucokinase)	1.18978	[]
Tanf_01530	Site-specific recombinase XerD	1.13037	[]
Tanf_01535	Site-specific recombinase XerD	1.16511	[]
Tanf_01540	Putative integrase/recombinase y4rA	1.19918	[]
Tanf_01555	O-6-methylguanine DNA methyltransferase	1.86312	[]
Tanf_01560	Histidine kinase	1.31533	[]
Tanf_01565	Sigma-54 dependent DNA-binding response regulator FrgC	1.16752	[]
Tanf_01570	Divergent AAA domain protein	1.38003	[]
Tanf_01575	Outer membrane efflux protein	1.38915	[]
Tanf_01580	Efflux transporter, RND family, MFP subunit	1.36795	[]
Tanf_01585	ABC transporter	1.19726	[]
Tanf_01590	FtsX family membrane protein (Predicted permease)	1.18172	[]
Tanf_01595	Putative bacteriocin ABC transporter	1.44399	[]
Tanf_01600	FtsX family membrane protein (Predicted permease)	1.1824	[]
Tanf_01610	Signaling protein without kinase domain	1.18081	[]
Tanf_01615	Two component transcriptional regulator, LytTR family	1.21918	[]
Tanf_01620	Na(+)/H(+) antiporter NhaA	1.71294	[]
Tanf_01625	Large conductance mechanosensitive channel protein	1.75261	[]
Tanf_01630	YjhB	1.38269	[]
Tanf_01635	Copper resistance lipoprotein NlpE (Precursor)	2.02986	[]
Tanf_01645	Ferredoxin--NADP+ reductase, subunit alpha	2.01353	[]
Tanf_01650	Chaperonin Cpn10	2.54964	[]
Tanf_01655	Pseudouridylate synthase	1.46209	[]
Tanf_01660	Glycyl-radical enzyme activating protein family protein	1.40977	[]
Tanf_01665	Monocarboxylate MFS permease	1.28121	[]
Tanf_01675	4-hydroxyphenylacetate decarboxylase large subunit	1.49048	[4.1.1.83,5,0.71;]
Tanf_01685	Para-aminobenzoate synthase component I	1.42474	[]
Tanf_01690	Glutamine amidotransferase of anthranilate synthase	1.21272	[]
Tanf_01695	Ketopantoate reductase PanE/ApbA C terminal domain protein	1.37238	[]
Tanf_01700	Anaerobic C4-dicarboxylate uptake (Dcu) family transporter	1.80726	[]
Tanf_01710	ABC transporter	1.12799	[]
Tanf_01715	ABC transporter like ATP-binding cassette, subfamily B	1.34379	[]
Tanf_01720	Putative MxcH	1.9283	[]
Tanf_01725	Conserved hypothetical lipoprotein	1.17042	[]
Tanf_01730	Regulatory protein PchR	1.2416	[]
Tanf_01735	Adenylosuccinate lyase	1.41997	[]
Tanf_01740	Pseudouridylate synthase	1.43947	[]
Tanf_01745	Asparagine--tRNA ligase (Precursor)	1.43103	[]
Tanf_01750	LPS glycosyltransferase	1.29387	[]
Tanf_01755	Acylneuraminate cytidylyltransferase	1.29261	[]
Tanf_01775	LktD (Fragment)	1.54218	[]
Tanf_01780	Cyclic nucleotide-regulated ABC bacteriocin/lantibiotic exporter	1.49832	[]
Tanf_01785	Subtilin biosynthesis protein spaB	1.48515	[]
Tanf_01790	Lantibiotic dehydratase domain protein	1.61966	[]
Tanf_01800	GumN family protein	1.7336	[]
Tanf_01805	Subtilin biosynthesis protein spaC	1.66459	[]
Tanf_01830	Radical SAM domain protein	1.05079	[]
Tanf_01835	#NAME?	1.35391	[]
Tanf_01840	Conserved domain protein	1.02557	[]
Tanf_01850	Insertion element IS1 4 protein insB	1.26084	[]
Tanf_01855	Insertion element iso-IS1d protein insA	2.39033	[]
Tanf_01875	First ORF in transposon ISC1491	1.569	[]
Tanf_01890	Transposase, IS4 family	1.21875	[]
Tanf_01900	Radical SAM domain protein	1.05244	[]
Tanf_01905	#NAME?	1.36188	[]
Tanf_01915	Ribosomal peptide natural product small molecule	1.32265	[]
Tanf_01935	Type I restriction-modification system specificty subunit	1.24928	[]
Tanf_01940	PF06250 family protein	1.84752	[]
Tanf_01945	Type I restriction-modification system, M subunit	1.56512	[]
Tanf_01950	Type I site-specific deoxyribonuclease, HsdR family	1.47778	[]
Tanf_01955	PF01863 family protein	1.42942	[]
Tanf_01960	Toxin-antitoxin system, antitoxin component, Xre family	1.4834	[]
Tanf_01965	Putative insertion element IS1121 transposase	1.34187	[]
Tanf_01970	Peptidase, M48 family	1.38385	[]
Tanf_01975	Phosphogluconate dehydrogenase (Decarboxylating)	1.33854	[]
Tanf_01980	MATE efflux family protein	1.19447	[]
Tanf_01985	Erythronate-4-phosphate dehydrogenase PdxB	2.3493	[]
Tanf_01990	EbgC protein	1.42351	[]
Tanf_01995	Microcin-processing peptidase 1	1.56861	[]
Tanf_02000	Microcin-processing peptidase 2	1.20684	[]
Tanf_02005	PF11810 domain protein	2.20938	[]
Tanf_02010	Glycoside hydrolase family 2, candidate beta-galactosidase	1.30606	[]
Tanf_02015	(Dimethylallyl)adenosine tRNA methylthiotransferase MiaB	1.74901	[]
Tanf_02020	Metal-dependent hydrolase (Precursor)	2.0832	[]
Tanf_02025	Acyl-ACP thioesterase family protein	1.61298	[]
Tanf_02035	DevB protein	2.3097	[]
Tanf_02040	Glucose-6-phosphate 1-dehydrogenase (G6PD)	2.33798	[]
Tanf_02045	Outer membrane efflux protein	1.34976	[]
Tanf_02050	Membrane fusion efflux protein	1.52046	[]
Tanf_02055	FtsX family membrane protein	1.23153	[]
Tanf_02060	ABC transporter	1.18904	[]
Tanf_02065	ABC-type antimicrobial peptide transport system, ATPase component	1.05239	[]
Tanf_02070	Alpha-amylase (Neopullulanase) SusA	1.51459	[]
Tanf_02075	Site-specific recombinase, phage integrase family	1.34563	[]
Tanf_02085	SnoaL-like polyketide cyclase	1.45861	[]
Tanf_02110	Transposase of ISCARN97, IS110 family	1.22842	[]
Tanf_02120	Hemerythrin HHE cation binding domain protein	1.31729	[]
Tanf_02125	YcjR protein	1.73747	[]
Tanf_02130	Oxidoreductase domain protein (Precursor)	1.5851	[]
Tanf_02145	Putative lipoprotein (Precursor)	1.19649	[]
Tanf_02150	Glycyl-tRNA synthetase, dimeric type	1.83472	[]
Tanf_02160	GGDEF domain protein (Selenocysteine protein)	2.26057	[]
Tanf_02165	Fumarate hydratase class I, anaerobic	1.47637	[]
Tanf_02175	Transcriptional regulatory protein RprY	1.33446	[]
Tanf_02205	LktD (Fragment)	1.22049	[]
Tanf_02210	ABC-type bacteriocin transporter	1.87634	[]
Tanf_02215	Outer membrane efflux protein	1.3556	[]
Tanf_02240	Peptidase M1A and M12B	1.71871	[]
Tanf_02245	SusC/RagA family TonB-linked outer membrane protein	1.24867	[]
Tanf_02250	SusD family protein	1.25634	[]
Tanf_02260	Immunogenic 75 kDa protein PG4	1.34657	[]
Tanf_02265	S-adenosylmethionine:tRNA-ribosyltransferase-isomerase (Queuine synthetase)	1.42627	[]
Tanf_02270	One-component system sensor protein	1.18869	[]
Tanf_02275	Exo-alpha-galactosidase B1	1.52146	[]
Tanf_02280	Cysteine--tRNA ligase (Precursor)	2.31638	[]
Tanf_02285	Short-chain dehydrogenase/reductase SDR (Precursor)	1.11487	[]
Tanf_02290	Acyl carrier protein 2	1.15149	[]
Tanf_02295	Lipid A biosynthesis acyltransferase	1.34863	[]
Tanf_02300	Hydroxyneurosporene methyltransferase	1.23543	[]
Tanf_02310	Acyl-CoA thioester hydrolase, YbgC/YbaW family	1.46792	[]
Tanf_02315	3-oxoacyl-[acyl-carrier-protein] synthase FabV inferred for ABFAE pathway	1.31856	[]
Tanf_02325	Putative acyl carrier protein	1.06753	[]
Tanf_02340	Lipofamily protein	1.27457	[]
Tanf_02345	ATP:cob(I)alamin adenosyltransferase	1.86384	[]
Tanf_02350	PF11387 family protein	2.87448	[]
Tanf_02355	Por secretion system protein porP	1.36351	[]
Tanf_02360	Gliding motility-associated lipoprotein GldK	2.78105	[]
Tanf_02365	Gliding motility-associated protein GldL	2.42156	[]
Tanf_02370	Gliding motility-associated protein GldM	2.59426	[]
Tanf_02375	Gliding motility-associated protein GldN	2.29045	[]
Tanf_02385	Signal peptidase I	1.27554	[]
Tanf_02390	Signal peptidase I	1.26007	[]
Tanf_02395	Dihydrodipicolinate reductase	1.24947	[]
Tanf_02400	PF11013 family protein	3.10911	[]
Tanf_02405	Phage head-tail adaptor	1.07996	[]
Tanf_02410	ATP-dependent exoDNAse (Exonuclease V) alpha subunit-helicase superfamily I member	1.34518	[]
Tanf_02415	Putative transposase or invertase	1.27516	[]
Tanf_02420	Putative transposase or invertase	1.27487	[]
Tanf_02455	Putative transposase for insertion sequence element	1.0883	[]
Tanf_02480	SusD family protein	1.30923	[]
Tanf_02485	SusC/RagA family TonB-linked outer membrane protein	1.19503	[]
Tanf_02495	PF03883 family protein	2.12487	[]
Tanf_02505	HrmA	1.45238	[]
Tanf_02510	Kinase, PfkB family	1.33406	[]
Tanf_02515	Short-chain dehydrogenase/reductase SDR HrmU	1.20695	[]
Tanf_02525	Maltodextrin phosphorylase	1.95976	[]
Tanf_02535	Glycosyltransferase family alpha-glycosyltransferase	1.47239	[]
Tanf_02545	Acyltransferase family protein	1.27111	[]
Tanf_02550	C-N hydrolase family amidase	1.91299	[]
Tanf_02560	Glycosyl hydrolase family 2, sugar binding domain protein	1.26025	[]
Tanf_02565	Peptidase S41	1.61001	[]
Tanf_02580	Peptidase family C25	1.82388	[]
Tanf_02585	FAH family protein	1.29025	[]
Tanf_02590	Redox-sensing transcriptional repressor rex	1.79185	[]
Tanf_02595	Acyltransferase family protein	1.45458	[]
Tanf_02600	D-alanyl-alanine synthetase A	1.678	[]
Tanf_02605	Pseudouridylate synthase	1.48332	[]
Tanf_02610	PASTA domain protein	1.84178	[]
Tanf_02625	Iron(III) ABC transporter periplasmic iron-binding protein	1.51305	[]
Tanf_02630	Putative surface layer protein	1.29313	[]
Tanf_02635	Outer membrane vitamin B12 receptor protein	2.09541	[]
Tanf_02645	Site-specific recombinase, phage integrase family	1.27663	[]
Tanf_02650	Glycoside hydrolase 15-related protein	1.11628	[]
Tanf_02655	Putative DNA sulfur modification protein DndD	1.3398	[]
Tanf_02665	DNA phosphorothioation system restriction enzyme	1.33825	[]
Tanf_02680	Phosphoadenosine phosphosulfate reductase	1.40099	[]
Tanf_02685	Conserved domain protein	0.984792	[]
Tanf_02690	Slr5012 protein	1.13763	[]
Tanf_02695	AAA+ superfamily ATPase	1.65365	[]
Tanf_02700	PF11888 family protein	2.08753	[]
Tanf_02710	RteC protein	1.79324	[]
Tanf_02720	MATE efflux family protein	1.16714	[]
Tanf_02725	Transcriptional regulator, AraC family	1.22262	[]
Tanf_02760	AMP-dependent synthetase/ligase	1.6301	[]
Tanf_02765	MiaB-like protein	1.80714	[]
Tanf_02770	Putative lipd A biosynthesis related exported protein	1.59667	[]
Tanf_02775	Group 2 glycosyl transferase	1.20998	[]
Tanf_02785	PspC domain protein	1.49402	[]
Tanf_02790	Transcriptional regulator, PadR family	1.21381	[]
Tanf_02800	UPF0102 protein	1.34264	[]
Tanf_02805	MmcQ	1.32341	[]
Tanf_02810	BirA, biotin-[acetyl-CoA-carboxylase] ligase region	1.57652	[]
Tanf_02820	ATP synthase gamma chain	1.46279	[]
Tanf_02825	ATP synthase subunit alpha	1.44906	[3.6.3.14,6,0.06;]
Tanf_02835	ATP synthase subunit b	1.469	[]
Tanf_02840	ATP synthase F0, C subunit	1.25205	[]
Tanf_02845	ATP synthase subunit a	1.3594	[]
Tanf_02860	ATP synthase subunit beta	1.44171	[3.6.3.14,6,0.06;]
Tanf_02865	Peptidase S41 (Precursor)	1.4899	[]
Tanf_02870	PF10988 family protein	2.36798	[]
Tanf_02875	Peptide chain release factor 3	1.55108	[]
Tanf_02880	DTDP-4-dehydrorhamnose reductase subunit, NAD(P)-binding, of dTDP-L-rhamnose synthase	1.49849	[]
Tanf_02890	YtnP	2.24546	[]
Tanf_02895	Peptidase, M16 family	1.33735	[]
Tanf_02900	Putative alginate O-acetyltransferase AlgI	1.4624	[]
Tanf_02905	Peptidoglycan-binding LysM	1.13716	[]
Tanf_02910	Function unclear	1.2696	[]
Tanf_02915	Uncharacterized conserved protein UCP028846	1.88727	[]
Tanf_02920	Chaperone protein DnaK	1.65395	[]
Tanf_02925	Putative mobilizable transposon, TnpA protein	1.63698	[]
Tanf_02930	Mobilizable transposon, int protein	1.63153	[]
Tanf_02935	Mobilizable transposon, TnpC protein	2.5142	[]
Tanf_02945	Mobilizable transposon, xis protein	1.79991	[]
Tanf_02950	Virulence-associated E family protein (Precursor)	1.44004	[]
Tanf_02960	Mobilization protein	1.1805	[]
Tanf_02975	Transcriptional regulator	1.19885	[]
Tanf_02985	ISXo5 transposase	2.87026	[]
Tanf_02995	Divergent AAA domain protein	1.32799	[]
Tanf_03000	Polyketide cyclase/dehydrase and lipid transport	1.64058	[]
Tanf_03005	Transcriptional regulator	1.27115	[]
Tanf_03020	BNR repeat-containing glycosyl hydrolase	1.3388	[]
Tanf_03030	Peptidase propeptide and YpeB domain protein (Fragment)	1.22829	[]
Tanf_03040	DNA mismatch repair protein MutS	1.51287	[]
Tanf_03045	Senescence marker protein-30	1.71647	[]
Tanf_03050	Ribonuclease R	1.45476	[]
Tanf_03055	PF11307 family protein	3.10909	[]
Tanf_03060	2,3-bisphosphoglycerate-independent phosphoglycerate mutase	1.78604	[5.4.2.1,5,0.05;]
Tanf_03065	Conserved domain protein	0.984792	[]
Tanf_03070	Rhamnosidase A	2.27248	[]
Tanf_03075	Nitroreductase family protein	1.24998	[]
Tanf_03085	Amino acid permease-associated region	1.19972	[]
Tanf_03100	Mucin-2 (MUC-2) (Intestinal mucin-2)	1.17668	[]
Tanf_03105	TonB-dependent receptor plug domain protein	1.13986	[]
Tanf_03110	Phospholipase, patatin family	1.21249	[]
Tanf_03115	Alpha amylase, catalytic domain protein	1.31967	[]
Tanf_03120	Ribose-phosphate diphosphokinase	1.73924	[2.7.6.1,1,0.01;]
Tanf_03125	Cupin domain protein	1.03363	[]
Tanf_03130	TRNA-specific 2-thiouridylase MnmA 2	1.96756	[]
Tanf_03135	Transcriptional regulator	1.27852	[]
Tanf_03140	Exporter of the RND superfamily protein-like protein	1.47879	[]
Tanf_03145	Putative MxcH	1.93472	[]
Tanf_03150	Lipoprotein (Precursor)	1.22588	[]
Tanf_03160	Peptidase family C69	1.74364	[]
Tanf_03165	Nitrorecductase	1.2139	[]
Tanf_03170	Hyopothetical protein	2.20756	[]
Tanf_03180	Uncharacterized conserved secreted protein (Precursor)	1.38082	[]
Tanf_03185	Phospholipid methyltransferase	1.27585	[]
Tanf_03200	Zinc transporter ZupT	2.05244	[]
Tanf_03205	TcmP	1.74669	[]
Tanf_03220	Ribosomal protein L11 methyltransferase-like protein	1.15979	[]
Tanf_03225	SAM-dependent methyltransferase, UbiE family	1.2495	[]
Tanf_03230	Ubiquinone/menaquinone biosynthesis methyltransferases	1.22474	[]
Tanf_03240	YbaJ	1.64729	[]
Tanf_03245	Blr7936 protein	1.2866	[]
Tanf_03250	Predicted lactoylglutathione lyase	1.04752	[]
Tanf_03260	ABC-type multidrug transport system, ATPase and permease components	1.1842	[]
Tanf_03265	TIGR02436 family protein	2.45996	[]
Tanf_03270	ABC-type multidrug transport system, ATPase and permease components	1.18559	[]
Tanf_03275	Glutaminase	1.45118	[3.5.1.2,6,0.06;]
Tanf_03285	Putative cadmium, cobalt and zinc/H(+)-K(+) antiporter	1.40695	[]
Tanf_03290	Riboflavin biosynthesis protein RibF	1.47344	[]
Tanf_03295	Peptidase dimerization domain protein	1.15618	[]
Tanf_03300	Polysaccharide biosynthesis protein	1.12343	[]
Tanf_03305	Thiamine diphosphokinase	1.56709	[]
Tanf_03310	Bacterial group 2 Ig-like protein	1.36278	[]
Tanf_03320	Anaerobic sulfatase-maturating enzyme	1.59951	[]
Tanf_03325	Succinate dehydrogenase cytochrome B subunit, b558 family	1.81658	[]
Tanf_03330	Succinate dehydrogenase or fumarate reductase, flavoprotein subunit	1.51124	[]
Tanf_03335	Succinate dehydrogenase/fumarate reductase iron-sulfur subunit	1.51971	[]
Tanf_03340	Arginine--tRNA ligase (Precursor)	1.43103	[]
Tanf_03345	DNA topoisomerase	1.34558	[]
Tanf_03350	Valine--tRNA ligase (Precursor)	1.43103	[]
Tanf_03355	Tetratricopeptide repeat protein	1.12075	[]
Tanf_03370	Surface layer protein A	1.21612	[]
Tanf_03375	Surface layer protein B (Fragment)	1.75205	[]
Tanf_03385	TIGR01212 family radical SAM protein	1.75484	[]
Tanf_03390	Filamentation induced by cAMP protein Fic	1.44414	[]
Tanf_03400	Dipeptidyl peptidase IV	1.69773	[]
Tanf_03405	Lipoyl synthase	1.73326	[2.8.1.8,8,0.08;]
Tanf_03410	NUDIX hydrolase	1.31057	[]
Tanf_03415	MJ0936 family phosphodiesterase	1.4703	[]
Tanf_03420	PF12873 domain protein	1.3934	[]
Tanf_03425	Putative glycoside hydrolase xylanase	2.76522	[]
Tanf_03430	Aspartate transaminase	1.16516	[]
Tanf_03435	Riboflavin biosynthesis protein ribBA	1.4733	[4.1.99.12,7,0.16;3.5.4.25,7,0.16;]
Tanf_03440	Permease YjgP/YjgQ family protein (Precursor)	1.58095	[]
Tanf_03445	Activator of Hsp90 ATPase homolog 1-like protein	1.4233	[]
Tanf_03450	Ribosome maturation factor RimP	1.65543	[]
Tanf_03455	Transcription termination factor NusA	1.63028	[]
Tanf_03460	Translation initiation factor IF-2	1.61153	[]
Tanf_03465	CvpA family protein	1.20702	[]
Tanf_03470	FeS assembly protein SufB	1.48147	[]
Tanf_03475	FeS assembly ATPase SufC	1.72674	[]
Tanf_03480	FeS assembly protein SufD	1.46846	[]
Tanf_03490	Acid membrane antigen A	1.11571	[]
Tanf_03495	Chorismate mutase/prephenate dehydratase	1.3442	[]
Tanf_03500	DAHP synthetase I/KDSA	1.76375	[]
Tanf_03505	LL-diaminopimelate aminotransferase apoenzyme	1.40481	[]
Tanf_03510	Prephenate dehydratase	1.32538	[]
Tanf_03515	Tetrahydrofolate dehydrogenase/cyclohydrolase, NAD(P)-binding-like domain protein	1.1797	[]
Tanf_03520	Hsp20/alpha crystallin family protein	1.38179	[]
Tanf_03530	Cysteine desulfurase, SufS subfamily	1.34824	[]
Tanf_03540	Ribonuclease HII	1.45688	[3.1.26.4,5,0.05;]
Tanf_03545	Fe-S metabolism associated domain protein	1.80614	[]
Tanf_03550	Peptidase, M28 family	1.36021	[]
Tanf_03555	Glutamine amidotransferase, class II/dipeptidase	1.87785	[]
Tanf_03560	DNA gyrase, B subunit	1.47485	[]
Tanf_03565	Cyclic nucleotide-regulated ABC bacteriocin/lantibiotic exporter	1.61896	[]
Tanf_03570	Putative hemolysin secretion transport system membrane protein	1.47595	[]
Tanf_03575	Glycoside transferase family 4	1.18328	[]
Tanf_03580	Erythromycin esterase	1.01814	[]
Tanf_03590	Erythromycin esterase	1.01637	[]
Tanf_03600	Lacto-N-neotetraose biosynthesis glycosyl transferase LgtA	1.11708	[]
Tanf_03640	30S ribosomal protein S20	1.60297	[]
Tanf_03655	SusC/RagA family TonB-linked outer membrane protein	1.3246	[]
Tanf_03660	SusD family protein	1.09219	[]
Tanf_03665	SusC/RagA family TonB-linked outer membrane protein	1.30529	[]
Tanf_03670	SusD family protein	1.26339	[]
Tanf_03675	Alkyl hydroperoxide reductase/ Thiol specific antioxidant/ Mal allergen (Precursor)	1.11851	[]
Tanf_03680	Iron uptake regulatory protein	1.18767	[]
Tanf_03685	Thioredoxin	1.54777	[]
Tanf_03690	DNA polymerase III, alpha subunit	1.58196	[]
Tanf_03695	Outer membrane protein beta-barrel domain protein	1.78423	[]
Tanf_03705	Methylglyoxal synthase	1.61293	[4.2.3.3,3,0.03;]
Tanf_03710	Tetratricopeptide	1.28992	[]
Tanf_03715	30S ribosomal protein S16	1.54031	[]
Tanf_03720	Thioredoxin	1.52715	[]
Tanf_03725	RNA cap guanine-N2 methyltransferase	1.74726	[]
Tanf_03730	ATP-dependent DNA helicase, RecQ family	1.70315	[]
Tanf_03735	Single-stranded-DNA-specific exonuclease RecJ	1.78882	[]
Tanf_03740	Membrane protein containing DUF456	1.44492	[]
Tanf_03745	Methionyl-tRNA formyltransferase (Precursor)	2.06317	[]
Tanf_03750	Heat shock protein HtpG	1.40571	[]
Tanf_03755	ATPase with chaperone activity, ATP-binding subunit	1.22637	[]
Tanf_03760	Putative transmembrane CorC/HlyC family transporter	1.1257	[]
Tanf_03765	L-serine dehydratase, iron-sulfur-dependent, single chain form	1.81163	[]
Tanf_03770	Phenylalanine--tRNA ligase alpha subunit	1.60922	[6.1.1.20,7,0.09;]
Tanf_03775	Endonuclease III	1.59422	[]
Tanf_03780	Peptidase, M16 family	1.26509	[]
Tanf_03795	Ata16 protein	1.70451	[]
Tanf_03805	Conserved domain protein	0.984792	[]
Tanf_03810	ROK family transcriptional repressor protein	1.71606	[]
Tanf_03815	Transcriptional regulator	1.17557	[]
Tanf_03820	Thioredoxin	1.52708	[]
Tanf_03825	Pyridine nucleotide-disulfide oxidoreductase	1.22616	[]
Tanf_03840	Shikimate kinase	1.43192	[2.7.1.71,5,0.05;]
Tanf_03845	2-oxoglutarate synthase subunit korA	1.64189	[]
Tanf_03850	2-oxoglutarate synthase subunit KorB	1.46513	[]
Tanf_03855	Cell division protein FtsX	1.37729	[]
Tanf_03865	Putative bacitracin resistance protein (Precursor)	1.30873	[]
Tanf_03870	TRNA pseudouridine synthase B	1.50961	[5.4.99.25,5,0.05;]
Tanf_03875	S-adenosylmethionine/tRNA-ribosyltransferase-iso merase	1.40469	[]
Tanf_03880	2-amino-4-hydroxy-6-hydroxymethyldihydropteridine diphosphokinase	1.67542	[2.7.6.3,2,0.02;]
Tanf_03885	Putative mucoidy inhibitor A	2.46773	[]
Tanf_03890	TonB-dependent siderophore receptor	1.32469	[]
Tanf_03895	L-fucose:H+ symporter permease	1.36695	[]
Tanf_03905	Outer membrane protein beta-barrel domain protein	1.78248	[]
Tanf_03915	Cystathionine beta-lyase PatB	1.92331	[]
Tanf_03920	RNA polymerase sigma factor	1.33266	[]
Tanf_03935	Enoyl-[acyl-carrier-protein] reductase (NADH)	1.1166	[]
Tanf_03940	Hydroxylamine reductase	1.66785	[]
Tanf_03945	GTP-binding elongation factor family protein TypA/BipA	2.41093	[]
Tanf_03950	30S ribosomal protein S15	1.53349	[]
Tanf_03955	KamA family protein	1.72946	[]
Tanf_03965	CAMP-binding domain (Catabolite protein activator) transcriptional regulator	1.37652	[]
Tanf_03970	Cytochrome d ubiquinol oxidase, subunit II	1.65994	[]
Tanf_03975	Cytochrome D ubiquinol oxidase subunit I	1.50783	[]
Tanf_03990	Sigma factor regulatory protein, FecR/PupR family	1.50227	[]
Tanf_03995	SusC/RagA family TonB-linked outer membrane protein	1.40862	[]
Tanf_04000	SusD family protein	1.39084	[]
Tanf_04005	Oxidoreductase domain protein (Precursor)	1.42355	[]
Tanf_04010	Probable secreted glycosyl hydrolase	1.82541	[]
Tanf_04020	Peptidase, M16 family	1.36837	[]
Tanf_04025	Chloride transporter, ClC family	1.36869	[]
Tanf_04030	Sugar transferase, PEP-CTERM system associated	1.36105	[]
Tanf_04035	Translation factor SUA5	1.19551	[]
Tanf_04040	PF14391 domain protein	2.1634	[]
Tanf_04045	Glucosamine-6-phosphate deaminase 1	1.42497	[]
Tanf_04055	Flavodoxin	1.16939	[]
Tanf_04060	Prolipoprotein diacylglyceryl transferase	1.50251	[]
Tanf_04065	Diaminopimelate dehydrogenase	2.18925	[]
Tanf_04075	Acetylornithine transaminase	1.41628	[]
Tanf_04080	N-acetyl-gamma-glutamyl-phosphate reductase, common form	2.40284	[]
Tanf_04085	Argininosuccinate synthase	1.4447	[]
Tanf_04090	Acetyltransferase, GNAT family	1.03997	[]
Tanf_04095	Arginine repressor	1.76045	[]
Tanf_04100	Tetratricopeptide repeat family protein	1.10553	[]
Tanf_04105	Nucleoside permease NupG	1.46897	[]
Tanf_04110	Radical SAM domain iron-sulfur cluster-binding oxidoreductase with cobalamin-binding-like domain	1.2103	[]
Tanf_04120	Hypothetical protein	1.01492	[]
Tanf_04125	ABC transporter, ATP-binding protein SagG	1.37045	[]
Tanf_04130	ABC-2 type exporter, permease component	1.2087	[]
Tanf_04135	DAACS family dicarboxylate/amino acid:cation Na+ or H+ symporter	1.8624	[]
Tanf_04140	Lipid A disaccharide synthase, glycosyltransferase family 19 protein	1.6749	[]
Tanf_04145	5'-nucleotidase SurE	1.67894	[3.1.3.5,6,0.06;]
Tanf_04150	Cardiolipin synthetase	1.27177	[]
Tanf_04155	RNA methyltransferase, RsmD family	1.64788	[]
Tanf_04170	ATP-dependent exoDNAse (Exonuclease V)	1.61471	[]
Tanf_04180	Ribosomal RNA small subunit methyltransferase I	1.57968	[]
Tanf_04185	Putative gas vesicle protein GvpC repeat protein	1.22789	[]
Tanf_04190	TIGR02254 family HAD hydrolase	1.63932	[]
Tanf_04195	Adenosylcobyric acid synthase (glutamine-hydrolyzing)	1.84375	[]
Tanf_04200	Cobalamin biosynthesis protein CobD	1.79804	[]
Tanf_04205	Aminotransferase involved in cobalamin biosynthesis CobC	1.45655	[]
Tanf_04210	Endoribonuclease inhibitor of translation	1.32879	[]
Tanf_04220	Outer membrane protein transporter	1.22312	[]
Tanf_04230	ATPase, AAA family	1.20319	[]
Tanf_04240	Conserved domain protein	0.940643	[]
Tanf_04250	RHS repeat-associated core domain protein	1.33652	[]
Tanf_04260	Transposase IS4 family protein	1.20518	[]
Tanf_04285	Conserved domain protein	0.984792	[]
Tanf_04295	Cytidine and deoxycytidylate deaminase zinc-binding region	1.38436	[]
Tanf_04300	Regulatory protein SusR	2.45312	[]
Tanf_04305	CAAX amino terminal protease	1.48003	[]
Tanf_04310	TRNA (guanine-N(1)-)-methyltransferase (Precursor)	1.90529	[]
Tanf_04315	Phenylalanine--tRNA ligase beta subunit	1.61104	[6.1.1.20,4,0.05;]
Tanf_04320	Protein containing DUF28	1.56051	[]
Tanf_04325	Nucleotidyltransferase	1.33678	[]
Tanf_04330	Peptidyl-prolyl cis-trans isomerase cyclophilin type	1.52325	[]
Tanf_04335	PF14127 domain protein	2.34937	[]
Tanf_04340	RNA methylase, SpoU family	1.28979	[]
Tanf_04345	Phosphoglucosamine mutase	1.1653	[]
Tanf_04350	50S ribosomal protein L21	1.55539	[]
Tanf_04355	50S ribosomal protein L27	1.57238	[]
Tanf_04360	Lipoprotein spr	1.25034	[]
Tanf_04365	Seryl-tRNA synthetase, class IIa	1.42434	[]
Tanf_04370	Metallophosphoesterase	1.16987	[]
Tanf_04390	AAA family ATPase	1.16615	[]
Tanf_04395	Iron chelate uptake ABC transporter, FeCT family, permease protein	1.10737	[]
Tanf_04405	PF03993 domain protein	2.57766	[]
Tanf_04410	Cell surface protein SprA	2.41619	[]
Tanf_04415	Holliday junction ATP-dependent DNA helicase RuvA	1.55927	[3.6.4.12,7,0.07;]
Tanf_04420	Putative translation initiation factor SUI1	1.81038	[]
Tanf_04425	Putative recombination protein RecB	1.70593	[]
Tanf_04430	Phosphatidylserine decarboxylase proenzyme	1.72244	[4.1.1.65,8,0.08;]
Tanf_04435	Phosphatidylserine synthase (Precursor)	1.33867	[]
Tanf_04440	AraC-type transcription regulator	1.29238	[]
Tanf_04445	GTPase HflX	1.68208	[]
Tanf_04465	LemA family protein	1.4504	[]
Tanf_04470	Ribosomal protein S14 (Precursor)	1.32198	[]
Tanf_04485	Transmembrane protein 43	2.13452	[]
Tanf_04510	DNA-binding response regulator/sensor histidine kinase	2.34632	[]
Tanf_04515	Glycoside hydrolase family 20	1.50611	[]
Tanf_04520	Glycine hydroxymethyltransferase	1.60775	[2.1.2.1,7,0.07;]
Tanf_04530	Superoxide dismutase	1.39647	[1.15.1.1,2,0.02;]
Tanf_04535	DNA repair protein RecO	1.46597	[]
Tanf_04545	Glutamate--tRNA ligase (Precursor)	2.03434	[]
Tanf_04550	Glycosyltransferase family 30	1.79815	[]
Tanf_04560	Carbonic anhydrase/acetyltransferase isoleucine patch superfamily-like protein	1.29342	[]
Tanf_04565	30S ribosomal protein S21	1.34719	[]
Tanf_04570	Tyrosine recombinase XerC 2	1.49126	[]
Tanf_04575	Ribosomal subunit interface protein	1.67571	[]
Tanf_04590	Translation elongation factor Tu	1.62478	[]
Tanf_04600	Preprotein translocase, SecE subunit	1.28844	[]
Tanf_04605	Transcription antitermination protein nusG	1.29166	[]
Tanf_04610	50S ribosomal protein L11	1.54284	[]
Tanf_04615	50S ribosomal protein L1	1.54221	[]
Tanf_04620	Ribosomal protein L10	1.54598	[]
Tanf_04625	50S ribosomal protein L7/L12 1	1.9055	[]
Tanf_04630	DNA-directed RNA polymerase, beta subunit	1.6766	[2.7.7.6,8,0.08;]
Tanf_04635	DNA-directed RNA polymerase, beta' subunit	1.64257	[2.7.7.6,8,0.08;]
Tanf_04640	Nucleotide triphosphate hydrolase domain-containing protein	2.19498	[]
Tanf_04645	Isochorismate synthase	1.52312	[]
Tanf_04650	2-succinyl-5-enolpyruvyl-6-hydroxy-3-cyclohexene-1-carboxylate synthase 1 (Precursor)	1.90632	[]
Tanf_04655	Naphthoate synthase	1.72697	[]
Tanf_04665	AMP-dependent synthetase/ligase	1.38678	[]
Tanf_04675	Tyrosine type site-specific recombinase	1.27542	[]
Tanf_04680	Type I restriction-modification system methyltransferase	1.55042	[]
Tanf_04695	PF12686 family protein	1.19281	[]
Tanf_04715	Family S9 peptidase	1.24705	[]
Tanf_04720	Probable endonuclease 4	1.48947	[3.1.21.2,6,0.06;]
Tanf_04730	Glycosyltransferase, family 2	1.22045	[]
Tanf_04740	Outer membrane protein, OMP85 family	1.37229	[]
Tanf_04760	Putative O-unit flippase protein Wzx	2.21955	[]
Tanf_04765	Probable polysaccharide biosynthesis protein	1.08677	[]
Tanf_04775	Glycosyltransferase, family 1	1.41526	[]
Tanf_04780	Putative glycosyltransferase, forming alpha-gylcosyl linkages protein	1.20055	[]
Tanf_04785	Rhamnosyltransferase	1.25652	[]
Tanf_04790	Ribosomal RNA large subunit methyltransferase H	1.53874	[2.1.1.177,5,0.05;]
Tanf_04800	Nicotinate-nucleotide diphosphorylase (Carboxylating)	1.64237	[]
Tanf_04805	Cna protein B-type domain protein	1.41934	[]
Tanf_04810	Transferase hexapeptide repeat containing protein	1.42247	[]
Tanf_04815	Tetrapyrrole methylase family protein	2.10291	[]
Tanf_04820	Bacterial group 2 Ig-like protein	1.36755	[]
Tanf_04830	HRDC domain protein	1.51323	[]
Tanf_04840	Phosphoribosylformylglycinamidine synthase	1.70956	[]
Tanf_04845	Sensor protein rprX	2.4992	[2.7.13.3,1,0.02;]
Tanf_04850	Transcriptional regulatory protein rprY	2.29217	[]
Tanf_04855	Outer membrane protein beta-barrel domain protein	1.41488	[]
Tanf_04860	PF01863 family protein	1.61405	[]
Tanf_04865	RNA polymerase ECF-type sigma factor	1.37044	[]
Tanf_04875	SusC/RagA family TonB-linked outer membrane protein	1.40155	[]
Tanf_04880	SusD family protein	1.40266	[]
Tanf_04885	WbsX	1.25444	[]
Tanf_04890	Serine 3-dehydrogenase (Precursor)	1.56792	[]
Tanf_04895	ClpP class periplasmic serine protease	1.68327	[]
Tanf_04905	Polyphosphate kinase	1.69571	[]
Tanf_04910	TRNA and rRNA cytosine-C5-methylase	1.47382	[]
Tanf_04915	Arylsulfatase	1.23647	[]
Tanf_04920	Peptidyl-prolyl cis-trans isomerase SlyD	2.14931	[5.2.1.8,2,0.50;]
Tanf_04925	Chorismate synthase	1.64999	[4.2.3.5,6,0.06;]
Tanf_04930	Peptidase, S41 family	1.46786	[]
Tanf_04945	RIP metalloprotease RseP	1.44637	[]
Tanf_04950	1-deoxy-D-xylulose 5-phosphate reductoisomerase 1	2.46245	[1.1.1.267,2,0.02;]
Tanf_04955	Membrane peptidase	1.48382	[]
Tanf_04960	Ribosome maturation factor RimM	1.53192	[]
Tanf_04965	PF14123 domain protein	3.22826	[]
Tanf_04980	Competence protein ComEA helix-hairpin-helix repeat region	1.29378	[]
Tanf_04990	Galactose mutarotase	1.3689	[]
Tanf_04995	Sugar transporter	1.16648	[]
Tanf_05000	Galactokinase	1.78435	[]
Tanf_05005	IgA Peptidase M64	2.94209	[]
Tanf_05010	ATPase component of ABC transporters with duplicated ATPase domain	1.09177	[]
Tanf_05015	IMP dehydrogenase	1.83691	[]
Tanf_05020	Ferrous iron transport protein B	1.58824	[]
Tanf_05035	Putative two-component system sensor protein histidine kinase	1.35782	[]
Tanf_05040	Two-component system response regulator	1.26411	[]
Tanf_05070	CRISPR-associated endoribonuclease Cas2	1.56629	[]
Tanf_05075	CRISPR-associated endonuclease Cas1	1.58701	[]
Tanf_05085	CRISPR-associated protein, TM1812 family	2.88297	[]
Tanf_05090	CRISPR-associated RAMP protein, Csm5 family	2.02437	[]
Tanf_05095	CRISPR-associated RAMP protein, Csm4 family	2.13224	[]
Tanf_05105	CRISPR-associated protein, Csm2 family	1.27195	[]
Tanf_05110	CRISPR-associated protein, Csm1 family	1.59367	[]
Tanf_05115	CRISPR-associated protein Cas4	1.83619	[]
Tanf_05125	Fic family protein	1.22467	[]
Tanf_05135	CRISPR-associated helicase Cas3	1.5584	[]
Tanf_05140	Csp1 family CRISPR-associated protein	1.68162	[]
Tanf_05145	Csp2 family CRISPR-associated protein	1.95188	[]
Tanf_05150	Cas5p family CRISPR-associated protein	1.95411	[]
Tanf_05155	Plasmid pRiA4b ORF-3 family protein	2.11207	[]
Tanf_05160	CRISPR-associated protein Cas6	1.79555	[]
Tanf_05165	RNA polymerase sigma-70 factor, expansion family 1	1.38021	[]
Tanf_05170	Nitrilase/cyanide hydratase and apolipoprotein N-acyltransferase	1.55127	[]
Tanf_05175	Peptidylarginine deiminase-related protein	1.45035	[]
Tanf_05180	Protein of hypothetical function DUF208	2.19431	[]
Tanf_05190	Patatin (Precursor)	1.20443	[]
Tanf_05195	Glutamine-dependent NAD(+) synthetase	1.44685	[]
Tanf_05200	Glutamate--ammonia ligase	1.49134	[]
Tanf_05205	Aspartate--ammonia ligase	1.46789	[]
Tanf_05210	Exported serine protease, subtilase family	1.41348	[]
Tanf_05215	Exodeoxyribonuclease VII, large subunit	1.61811	[]
Tanf_05220	Exodeoxyribonuclease VII, small subunit family protein	1.18163	[]
Tanf_05225	2-C-methyl-D-erythritol 4-phosphate cytidylyltransferase 1	1.98705	[]
Tanf_05275	O-antigen polymerase (Precursor)	1.28651	[]
Tanf_05285	Efflux transporter, RND family, MFP subunit	1.26407	[]
Tanf_05290	FtsX family membrane protein	1.23308	[]
Tanf_05295	Peptide-N-glycosidase F containing protein (Precursor)	1.30355	[]
Tanf_05315	SusC/RagA family TonB-linked outer membrane protein	1.43337	[]
Tanf_05320	SusD family protein	1.32019	[]
Tanf_05340	Acetyl coenzyme A synthetase (ADP forming), alpha domain protein	1.9504	[]
Tanf_05345	Exonuclease SbcCD, D subunit	1.48753	[]
Tanf_05350	Exonuclease SbcCD, C subunit	1.31077	[]
Tanf_05355	PF07869 family protein	2.03609	[]
Tanf_05375	Fused transglycosylase/transpeptidase	1.7095	[]
Tanf_05380	Alpha-2-macroglobulin family N-terminal region domain protein	1.92122	[]
Tanf_05385	Orotate phosphoribosyltransferase	1.66475	[2.4.2.10,5,0.05;]
Tanf_05390	Polyketide cyclase/dehydrase and lipid transport	1.57029	[]
Tanf_05395	Argininosuccinate lyase	1.44235	[4.3.2.1,5,0.05;]
Tanf_05400	Rieske [2Fe-2S] domain protein	1.32698	[]
Tanf_05405	Mannosyltransferase	1.3008	[]
Tanf_05410	Caulimovirus viroplasmin	1.38805	[]
Tanf_05415	Alkyl hydroperoxide reductase/ Thiol specific antioxidant/ Mal allergen (Precursor)	1.2497	[]
Tanf_05420	Cobinamide kinase	1.34644	[]
Tanf_05430	Tyrosyl-tRNA synthetase 1	3.37552	[]
Tanf_05435	GTPase Der	1.65621	[]
Tanf_05440	GTPase Era	1.46536	[]
Tanf_05445	3-oxoacyl-[acyl-carrier-protein] synthase 3 2	1.84974	[2.3.1.180,2,0.02;]
Tanf_05450	Protein containing DUF177	2.05001	[]
Tanf_05455	Glycoside hydrolase family 92	2.08406	[]
Tanf_05460	Glycoside hydrolase family 28	1.47598	[]
Tanf_05465	Glycoside hydrolase family 2 sugar binding (Precursor)	1.43978	[]
Tanf_05470	Glycoside hydrolase family 2 sugar binding (Precursor)	1.32591	[]
Tanf_05475	SusD family protein	1.28425	[]
Tanf_05485	Sigma factor regulatory protein, FecR/PupR family	1.84544	[]
Tanf_05490	Peptidase, S9C (Acylaminoacyl-peptidase) family	1.30094	[]
Tanf_05495	SusD family protein	1.26334	[]
Tanf_05500	SusC/RagA family TonB-linked outer membrane protein	1.31097	[]
Tanf_05505	Putative pyrogenic exotoxin B	1.67338	[]
Tanf_05520	Alkyl hydroperoxide reductase/ Thiol specific antioxidant/ Mal allergen	1.27761	[]
Tanf_05530	Probable transaldolase 1	1.60618	[2.2.1.2,2,0.02;]
Tanf_05535	Ribosome biogenesis GTP-binding protein YsxC	1.94729	[]
Tanf_05550	Tryptophan--tRNA ligase (Precursor)	1.48837	[]
Tanf_05555	Antibiotic biosynthesis monooxygenase	1.27524	[]
Tanf_05565	Malate dehydrogenase	1.30702	[1.1.1.37,4,0.06;]
Tanf_05575	Potassium uptake protein TrkA	1.3958	[]
Tanf_05580	TrkH family potassium uptake protein	1.63936	[]
Tanf_05585	Protein containing PKD domain protein (Precursor)	1.3062	[]
Tanf_05590	Probable TonB-dependent outer membrane hemin receptor PhuR	1.31209	[]
Tanf_05600	Protein erfk	1.37679	[]
Tanf_05605	DUF234 DEXX-box ATPase	2.16011	[]
Tanf_05610	Toxin-antitoxin system, antitoxin component, Xre family	1.3545	[]
Tanf_05615	HipA domain protein	1.63578	[]
Tanf_05620	Transcriptional regulator, y4mF family	1.79822	[]
Tanf_05625	HipA N-terminal domain protein	1.57659	[]
Tanf_05630	HipA domain protein	1.44583	[]
Tanf_05635	TRNA modification GTPase MnmE	1.66384	[]
Tanf_05640	PF07313 family protein	1.46993	[]
Tanf_05645	UvrABC system protein B	1.54822	[]
Tanf_05655	Polymorphic membrane protein, Chlamydia (Precursor)	1.54969	[]
Tanf_05660	Copper homeostasis protein CutC	1.84747	[]
Tanf_05665	Nucleotide sugar dehydrogenase	1.59027	[]
Tanf_05680	Glycosyltransferase, family 1	1.29998	[]
Tanf_05685	Radical SAM additional 4Fe4S-binding domain-containing protein	1.19303	[]
Tanf_05690	Glycosyltransferase, family 1	1.18577	[]
Tanf_05695	Glycosyltransferase, family 1	1.12999	[]
Tanf_05700	LicD family protein	1.4844	[]
Tanf_05705	Exopolysacharide protein Wzx	1.24481	[]
Tanf_05710	Phosphodiesterase I	1.3578	[]
Tanf_05715	Tyrosine-protein kinase ptk	1.45208	[]
Tanf_05720	Polysaccharide export protein, BexD/CtrA/VexA family	1.71175	[]
Tanf_05725	V-type sodium ATPase, K subunit	1.67183	[]
Tanf_05730	V-type sodium ATPase, I subunit	1.78877	[]
Tanf_05735	V-type sodium ATPase, D subunit	1.7044	[]
Tanf_05740	V-type sodium ATPase, B subunit	1.74576	[]
Tanf_05745	V-type sodium ATPase, catalytic A subunit	1.66735	[]
Tanf_05750	PF10962 family protein	2.09945	[]
Tanf_05755	ATP synthase subunit E	1.5948	[]
Tanf_05760	Sensor histidine kinase/response regulator	1.2012	[]
Tanf_05765	Two component transcriptional regulator, LuxR family	1.14283	[]
Tanf_05770	Fibronectin type III domain protein	1.34876	[]
Tanf_05780	TIGR02542 family protein	1.21416	[]
Tanf_05795	Surface antigen BspA	1.1374	[]
Tanf_05815	Outer membrane assembly protein	1.15156	[]
Tanf_05820	Putative virion core protein (Lumpy skin disease virus)	1.56593	[]
Tanf_05825	O-linked glcnac transferase	1.43115	[]
Tanf_05830	TatD-related DNase	1.31155	[]
Tanf_05835	Ribonuclease P protein component	1.37508	[3.1.26.5,2,0.08;]
Tanf_05840	Uroporphyrinogen III synthase HEM4	1.66457	[]
Tanf_05845	Putative membrane protein	1.00091	[]
Tanf_05850	L-aspartate oxidase (Quinolinate synthetase B)	1.607	[]
Tanf_05855	RNA polymerase sigma-70 factor	1.43157	[]
Tanf_05860	Sigma factor regulatory protein, FecR/PupR family	1.78588	[]
Tanf_05865	SusC/RagA family TonB-linked outer membrane protein	1.21753	[]
Tanf_05870	SusD family protein	1.22993	[]
Tanf_05875	Coagulation factor 5/8 type domain protein (Precursor)	1.37188	[]
Tanf_05880	Insertion element IS1 4 protein insB	1.26084	[]
Tanf_05885	Insertion element iso-IS1d protein insA	2.3909	[]
Tanf_05890	Sulfate permease	1.35135	[]
Tanf_05895	Peptide chain release factor RF-2	1.54795	[]
Tanf_05900	UDP-glucuronosyltransferase-like glycosyl transferase	1.3154	[]
Tanf_05905	ISPg7 transposase (Fragment)	1.44902	[]
Tanf_05915	Toxin-antitoxin system, antitoxin component, Xre family	1.22049	[]
Tanf_05935	Riboflavin synthase subunit beta	1.98125	[]
Tanf_05940	Tetratricopeptide repeat protein	1.12527	[]
Tanf_05945	DNA replication and repair protein RecF	1.61127	[]
Tanf_05955	UPF0291 protein	1.04603	[]
Tanf_05960	Carboxy-terminal processing protease	1.31645	[]
Tanf_05965	DCMP deaminase	1.3646	[]
Tanf_05970	Nicotinate (Nicotinamide) nucleotide adenylyltransferase	1.66732	[]
Tanf_05975	Guanylate kinase	1.42337	[2.7.4.8,1,0.01;]
Tanf_05980	TIGR00255 family protein	1.928	[]
Tanf_05995	RNA polymerase sigma-54 factor	1.74799	[]
Tanf_06000	Glycine cleavage system H protein	1.52326	[]
Tanf_06005	N5-carboxyaminoimidazole ribonucleotide mutase	1.72856	[]
Tanf_06010	4-hydroxy-3-methylbut-2-en-1-yl diphosphate synthase	1.79049	[1.17.7.1,6,0.06;]
Tanf_06015	Carboxylesterase NP	1.50873	[]
Tanf_06025	Phospholipase D domain protein	1.3164	[]
Tanf_06040	Crossover junction endodeoxyribonuclease RuvC	1.28993	[3.1.22.4,3,0.03;]
Tanf_06045	Glutamate dehydrogenase	1.599	[]
Tanf_06050	Phosphoenolpyruvate synthase/pyruvate phosphate dikinase	1.58809	[]
Tanf_06055	Tetratricopeptide	1.27712	[]
Tanf_06060	Probable integral outer membrane protein	1.67691	[]
Tanf_06065	Tetratricopeptide repeat protein	1.19608	[]
Tanf_06070	Adenosylhomocysteinase	1.82193	[3.3.1.1,12,0.12;]
Tanf_06075	Beta-ketoacyl-acyl-carrier-protein synthase II	1.815	[]
Tanf_06080	3-oxoacyl-(ACP) synthase III	1.42275	[]
Tanf_06090	RDD family protein	1.43207	[]
Tanf_06095	TIM-barrel protein, nifR3 family	2.06368	[]
Tanf_06105	Aspartate-semialdehyde dehydrogenase 1 (Precursor)	1.42432	[]
Tanf_06115	TonB-dependent receptor (Precursor)	1.34669	[]
Tanf_06130	Protein YcaO	2.01851	[]
Tanf_06150	Rhodanese-related sulfurtransferase (Precursor)	1.07728	[]
Tanf_06155	Putative secreted sulfatase ydeN	1.53934	[]
Tanf_06160	MazG nucleotide pyrophosphohydrolase domain protein JojD	1.48117	[]
Tanf_06165	DERA protein	1.48188	[]
Tanf_06170	Fision threonyl-tRNA synthetase (N-terminal part) and uridine kinase	1.19601	[]
Tanf_06175	PnaS family phosphate:Na+ symporter	1.85454	[]
Tanf_06180	Glucuronate isomerase	1.86897	[5.3.1.12,4,0.04;]
Tanf_06185	Phosphofructokinase	1.35056	[]
Tanf_06195	Integral membrane protein	1.21013	[]
Tanf_06205	PF13559 domain protein	1.32256	[]
Tanf_06215	ATPase associated with various cellular activities	1.1519	[]
Tanf_06220	Membrane protein containing DUF58	1.3269	[]
Tanf_06225	Thermolysin	1.54657	[]
Tanf_06265	Glutathione peroxidase	1.64144	[]
Tanf_06270	Ribosome recycling factor	1.58757	[]
Tanf_06275	Putative ribosome biogenesis GTPase RsgA	1.42941	[]
Tanf_06280	DGTPase	1.42605	[]
Tanf_06285	SusC/RagA family TonB-linked outer membrane protein	1.34766	[]
Tanf_06290	Susd and RagB outer membrane lipoprotein	2.02929	[]
Tanf_06295	Acetate kinase	1.41815	[2.7.2.1,8,0.08;]
Tanf_06300	Phosphate acetyltransferase	1.5589	[]
Tanf_06305	TIGR00159 family protein	1.73063	[]
Tanf_06310	Dihydropteroate synthase	1.44891	[]
Tanf_06315	UDP-N-acetylmuramoyl-tripeptide--D-alanyl-D-alanine ligase (Precursor)	1.86432	[]
Tanf_06330	Collagenase	1.75445	[]
Tanf_06335	MscS Mechanosensitive ion channel	1.20049	[]
Tanf_06345	Site-specific recombinase, phage integrase family	1.2689	[]
Tanf_06350	PF08989 domain protein	3.32845	[]
Tanf_06360	Molybdenum import ATP-binding protein modC	1.05089	[]
Tanf_06365	Hypothetical protein	1.47296	[]
Tanf_06370	Hypothetical protein	1.47296	[]
Tanf_06380	Lysozyme	1.21719	[]
Tanf_06390	Conjugative transposon protein TraO	2.74767	[]
Tanf_06395	Conjugative transposon TraN protein	2.18668	[]
Tanf_06400	Conjugative transposon TraM protein	2.14728	[]
Tanf_06405	Conjugative transposon TraK protein	2.05991	[]
Tanf_06410	Conjugative transposon TraJ protein	2.25694	[]
Tanf_06415	Conjugative transposon protein TraI	2.52487	[]
Tanf_06420	Conjugation system ATPase, TraG family	1.87192	[]
Tanf_06425	Conjugative transposon protein TraF	2.54007	[]
Tanf_06430	Conjugative transposon protein TraE	2.60242	[]
Tanf_06435	Conserved domain protein	1.01334	[]
Tanf_06440	Conjugative transposon protein TraC	2.13369	[]
Tanf_06445	Conjugative transposon protein TraA	1.53394	[]
Tanf_06455	Relaxase/mobilization nuclease domain protein	1.46435	[]
Tanf_06460	TraG family protein	1.68455	[]
Tanf_06475	Putative hemolysin secretion transport system ATP-binding protein	1.52287	[]
Tanf_06480	TonB-dependent receptor (Precursor)	1.24146	[]
Tanf_06490	Radical SAM additional 4Fe4S-binding domain containing protein	1.3722	[]
Tanf_06510	PF13101 family protein	2.01435	[]
Tanf_06515	DNA topoisomerase TopB	1.51764	[]
Tanf_06520	BmhA	1.2248	[]
Tanf_06525	Nucleotidyl transferase, PF08843 family	1.31363	[]
Tanf_06530	Lysyl endopeptidase	2.14631	[]
Tanf_06565	Mannosylglycoprotein endo-beta-mannosidase	1.74675	[3.2.1.152,1,0.06;]
Tanf_06570	NusG antitermination factor	1.25162	[]
Tanf_06575	YngK protein	2.17602	[]
Tanf_06580	Glycerophosphoryl diester phosphodiesterase (Precursor)	1.19685	[]
Tanf_06585	Thioredoxin-disulfide reductase	1.5992	[]
Tanf_06590	Outer membrane lipoprotein carrier protein LolA	1.37121	[]
Tanf_06595	FtsK/SpoIIIE family cell division protein	1.16946	[]
Tanf_06605	Dinuclear metal center protein, YbgI family	1.47627	[]
Tanf_06610	Zinc ribbon domain protein	1.81556	[]
Tanf_06615	Putative cell cycle control ATPase	1.18469	[]
Tanf_06620	Transcription termination factor Rho	1.45203	[]
Tanf_06625	Peroxiredoxin	1.51566	[]
Tanf_06630	Hemerythrin HHE cation binding domain protein	1.32841	[]
Tanf_06635	Transcriptional regulator	1.19946	[]
Tanf_06640	AspT/YidE/YbjL antiporter duplication domain-containing protein	1.76789	[]
Tanf_06645	Outer membrane protein Omp28	2.09636	[]
Tanf_06655	Oxaloacetate decarboxylase	1.17356	[]
Tanf_06660	Lactate premease	1.70498	[]
Tanf_06665	YkgG family protein	2.04921	[]
Tanf_06670	Putative electron transport protein ykgF-putative 4Fe-4S containing oxidoreductase	1.26017	[]
Tanf_06675	Putative oxididoreductase subunit	1.82298	[]
Tanf_06685	Mutator mutT protein	1.09619	[]
Tanf_06690	Amino acid-binding ACT domain protein	1.45408	[]
Tanf_06695	Outer membrane assembly lipoprotein YfiO	2.49935	[]
Tanf_06700	RNA polymerase Rpb6	2.4187	[]
Tanf_06705	PF14126 domain protein	1.32256	[]
Tanf_06715	Octanoyltransferase	1.39679	[2.3.1.181,6,0.06;]
Tanf_06720	Gliding motility-associated lipoprotein GldH	1.95105	[]
Tanf_06725	PSP1 C-terminal domain protein	1.66937	[]
Tanf_06730	Pyridoxal phosphate-dependent acyltransferase	1.69381	[]
Tanf_06745	Peptidase dimerization domain protein	1.50047	[]
Tanf_06750	5-methylthioadenosine/S-adenosylhomocysteine deaminase 2	2.00986	[3.5.4.28,4,0.10;3.5.4.31,4,0.10;]
Tanf_06770	Glycoside hydrolase family 29 (Alpha-L-fucosidase) (Precursor)	2.14837	[]
Tanf_06775	Proline dehydrogenase	1.45528	[]
Tanf_06780	Mug protein	2.13623	[]
Tanf_06790	SusC/RagA family TonB-linked outer membrane protein	1.22023	[]
Tanf_06795	SusD family protein	1.29171	[]
Tanf_06800	Sporulation and cell division repeat protein	1.49208	[]
Tanf_06805	Methylmalonyl-CoA mutase small subunit (MCM-beta)	1.57758	[]
Tanf_06810	Methylmalonyl-CoA mutase large subunit	1.92185	[5.4.99.2,1,0.01;]
Tanf_06815	ABC transporter	1.21181	[]
Tanf_06825	3-deoxy-manno-octulosonate cytidylyltransferase 2	2.39714	[2.7.7.38,1,0.01;]
Tanf_06830	Membrane protein insertase YidC	1.40595	[]
Tanf_06835	CTP synthase	1.43625	[6.3.4.2,5,0.05;]
Tanf_06840	MutS domain V protein	1.33368	[]
Tanf_06845	Outer membrane insertion signal domain protein	0.855118	[]
Tanf_06850	Positive regulator of sigma(E), RseC/MucC	1.83246	[]
Tanf_06855	Electron transport complex, RnfABCDGE type, B subunit	1.71169	[]
Tanf_06860	Electron transport complex, RnfABCDGE type, C subunit	1.77661	[]
Tanf_06865	Electron transport complex, RnfABCDGE type, D subunit	1.77334	[]
Tanf_06870	Electron transport complex, RnfABCDGE type, G subunit	1.78497	[]
Tanf_06875	Electron transport complex, RnfABCDGE type, E subunit	1.73766	[]
Tanf_06880	Electron transport complex, RnfABCDGE type, A subunit	1.73915	[]
Tanf_06895	Peptidase, S54 family	1.29207	[]
Tanf_06900	Rhomboid family protein	1.30983	[]
Tanf_06905	AP endonuclease domain protein	2.52721	[]
Tanf_06910	Guanine/hypoxanthine permease PbuG	1.40419	[]
Tanf_06920	Glycosyl hydrolase family 16	1.35468	[]
Tanf_06930	Putative exported sulfatase	1.414	[]
Tanf_06940	ATP:cob(I)alamin adenosyltransferase	1.39225	[]
Tanf_06945	Probable cobalamin biosynthesis protein cbiHC	2.2382	[]
Tanf_06950	Precorrin-6y C5,15-methyltransferase (Decarboxylating), CbiE subunit	1.95989	[]
Tanf_06955	Cobalamin biosynthesis protein CbiG/precorrin-4 C11-methyltransferase	2.48929	[]
Tanf_06960	Cobalamin biosynthesis protein CbiD	1.91518	[]
Tanf_06965	Putative phosphoribosylpyrophosphate amidotransferase	1.35534	[]
Tanf_06970	Acetyltransferase, GNAT family	1.05109	[]
Tanf_06980	Hydrophobe/amphiphile efflux-1 (HAE1) family RND transporter	1.30908	[]
Tanf_06985	Putative membrane fusion protein transporter	1.30572	[]
Tanf_06990	Outer membrane efflux protein	1.39269	[]
Tanf_06995	AraC-type transcription regulator	1.32353	[]
Tanf_07000	Polymer-forming cytoskeletal family protein	1.1692	[]
Tanf_07005	Amino acid/peptide transporter	1.61837	[]
Tanf_07015	PF11950 family protein	1.8927	[]
Tanf_07020	N-acetylornithine carbamoyltransferase (AOTCase)	1.55122	[]
Tanf_07025	Sigma factor regulatory protein, FecR/PupR family	1.7929	[]
Tanf_07030	SusC/RagA family TonB-linked outer membrane protein	1.22025	[]
Tanf_07035	SusD family protein	1.18366	[]
Tanf_07040	O-Glycosyl hydrolase family 30	1.87814	[]
Tanf_07045	NUDIX hydrolase	1.16417	[]
Tanf_07050	Xylulose kinase (Xylulokinase)	1.22209	[]
Tanf_07055	Xylose isomerase	1.82319	[5.3.1.5,4,0.04;]
Tanf_07060	Sugar porter (SP) family MFS transporter	1.6768	[]
Tanf_07080	SusC/RagA family TonB-linked outer membrane protein	1.30537	[]
Tanf_07085	SusD family protein	1.36599	[]
Tanf_07095	S-layer related protein , sialic acid-specific 9-O-acetylesterase	1.83571	[]
Tanf_07100	Putative calcineurin phosphoesterase	1.24788	[]
Tanf_07120	HicB protein	1.29023	[]
Tanf_07130	Acetylglutamate kinase	1.70868	[2.7.2.8,6,0.06;]
Tanf_07135	UPF0313 protein	1.67807	[]
Tanf_07145	ATP-dependent RNA helicase	1.39226	[]
Tanf_07150	Glutamine ABC transporter	1.2289	[]
Tanf_07155	PF14121 domain protein	2.35282	[]
Tanf_07160	Pyruvate/2-ketoisovalerate family 2-oxoacid:acceptor oxidoreductase, gamma subunit	1.97983	[]
Tanf_07165	Ketoisovalerate oxidoreductase subunit VorA	1.50818	[]
Tanf_07170	3-methyl-2-oxobutanoate dehydrogenase (Ferredoxin)	1.73298	[]
Tanf_07175	Photosystem I iron-sulfur protein PsaC	1.76474	[]
Tanf_07190	Membrane protein containing DUF368	1.69821	[]
Tanf_07200	Glutaminyl-tRNA synthetase/glutamyl-tRNA synthetase, archaeal and eukaryotic family	1.38786	[]
Tanf_07205	Thiamine monophosphate kinase	1.77085	[]
Tanf_07210	Tetraacyldisaccharide 4'-kinase	1.63837	[2.7.1.130,5,0.05;]
Tanf_07215	Signal peptide peptidase SppA, 67K type	1.85374	[]
Tanf_07220	MATE efflux family protein	1.23703	[]
Tanf_07230	Prolyl endopeptidase	1.48383	[]
Tanf_07235	DNA-binding response regulator/sensor histidine kinase	1.10043	[]
Tanf_07255	Bacterial group 2 Ig-like protein	1.5838	[]
Tanf_07265	Bacterial group 2 Ig-like protein	1.58379	[]
Tanf_07280	Glycine dehydrogenase [decarboxylating]	1.72251	[1.4.4.2,3,0.03;]
Tanf_07285	YqgX	1.5605	[]
Tanf_07290	Ribosomal RNA small subunit methyltransferase G 1	1.24874	[]
Tanf_07295	PF11738 family protein	1.53996	[]
Tanf_07300	DNA gyrase, A subunit	1.48072	[]
Tanf_07305	Tetratricopeptide	1.15657	[]
Tanf_07310	Universal stress family protein	1.28012	[]
Tanf_07315	Upregulated in stationary phase protein A	2.58357	[]
Tanf_07320	Membrane-associated phospholipid phosphatase	1.25358	[]
Tanf_07325	BatE protein	1.81526	[]
Tanf_07330	BatD protein	1.96279	[]
Tanf_07335	BatC protein	1.68958	[]
Tanf_07340	Aerotolerance protein BatB	1.67522	[]
Tanf_07345	Aerotolerance protein BatA	1.68244	[]
Tanf_07350	Putative conserved membrane exported protein	2.52453	[]
Tanf_07355	Protein containing DUF58	1.35115	[]
Tanf_07360	ATPase, MoxR family	1.5673	[]
Tanf_07370	Integration host factor, beta subunit	1.28116	[]
Tanf_07375	Ribosomal protein S12 methylthiotransferase RimO	1.71585	[]
Tanf_07380	Signal recognition particle receptor FtsY	1.45983	[]
Tanf_07405	Putative ATP-binding protein involved in cell division	1.66595	[]
Tanf_07410	Aspartate kinase	1.66691	[]
Tanf_07415	Diaminopimelate decarboxylase	1.6327	[4.1.1.20,1,0.01;]
Tanf_07420	Sporulation and cell division repeat protein	1.56602	[]
Tanf_07425	PBS lyase HEAT-like repeat protein	1.44357	[]
Tanf_07430	Oxidoreductase domain protein (Precursor)	1.76172	[]
Tanf_07435	SusC/RagA family TonB-linked outer membrane protein	1.4056	[]
Tanf_07440	SusD family protein	1.32847	[]
Tanf_07445	Arylsulphatase A	1.40479	[]
Tanf_07500	Septum formation initiator	1.14541	[]
Tanf_07510	Lon protease	1.69188	[3.4.21.53,2,0.02;]
Tanf_07515	Oligopeptidase B	1.48301	[]
Tanf_07520	Putative transmembrane anti-sigma factor (Precursor)	1.29758	[]
Tanf_07525	Prolyl oligopeptidase family protein	1.41122	[]
Tanf_07530	Maf-like protein yceF 2	1.36408	[]
Tanf_07535	NAD dependent epimerase/dehydratase family protein	1.33227	[]
Tanf_07540	Gmd	1.73432	[]
Tanf_07545	50S ribosomal protein L25	1.64202	[]
Tanf_07555	Heat shock protein 15	1.27706	[]
Tanf_07560	Cna protein B-type domain protein	1.16335	[]
Tanf_07565	Chromate transport protein	1.44007	[]
Tanf_07570	Chromate transport protein	1.52457	[]
Tanf_07575	DHH subfamily 1 protein	1.27577	[]
Tanf_07585	Conserved domain protein	0.984792	[]
Tanf_07595	Alg9 family protein mannosyltransferase (Precursor)	1.65492	[]
Tanf_07600	Signal peptidase I	1.2719	[]
Tanf_07605	ABC transporter, ATP-binding protein, MsbA family	1.5106	[]
Tanf_07610	Glycoside hydrolase family 95	2.14239	[]
Tanf_07615	Putative alkaline protease AprF	1.74242	[]
Tanf_07620	Auxiliary transport protein, membrane fusion protein (MFP) family protein	1.34318	[]
Tanf_07625	ABC-type multidrug transport system permease component	1.46557	[]
Tanf_07630	ABC-type multidrug transport system permease component	1.35291	[]
Tanf_07635	1,4-dihydroxy-2-naphthoate octaprenyltransferase	1.62739	[]
Tanf_07640	SusC/RagA family TonB-linked outer membrane protein	1.40827	[]
Tanf_07645	SusD family protein	1.22253	[]
Tanf_07650	Glycoside hydrolase family 51	1.80521	[]
Tanf_07655	Proteinase inhibitor I4 serpin	2.23939	[]
Tanf_07660	ThiJ family intracellular protease	2.17807	[]
Tanf_07665	Putative TonB exported protein	1.85275	[]
Tanf_07670	Putative tansport related protein	1.75	[]
Tanf_07675	MotA/TolQ/ExbB family biopolymer transport protein	1.37474	[]
Tanf_07680	Pyridoxine 5'-phosphate synthase	1.71169	[2.6.99.2,7,0.07;]
Tanf_07685	Probable inorganic polyphosphate/ATP-NAD kinase	1.76337	[2.7.1.23,6,0.06;]
Tanf_07690	Protein-export membrane protein SecD	1.61969	[]
Tanf_07705	Pyruvate ferredoxin/flavodoxin oxidoreductase	1.3272	[]
Tanf_07710	AAA ATPase	1.5437	[]
Tanf_07720	Branched-chain-amino-acid transaminase	1.76077	[]
Tanf_07725	Band 7 protein	1.20604	[]
Tanf_07730	S-D-lactoylglutathione methylglyoxal lyase	1.42274	[]
Tanf_07735	Nodulation efficiency protein NfeD	1.34014	[]
Tanf_07740	Cna protein B-type domain protein	1.1584	[]
Tanf_07745	AspT/YidE/YbjL antiporter duplication domain-containing protein	1.59085	[]
Tanf_07750	Hexapeptide repeat-containing ADP-glucose pyrophosphorylase	1.95651	[]
Tanf_07760	CDP-alcohol phosphatidyltransferase superfamily	1.40424	[]
Tanf_07765	HAD-superfamily hydrolase, subfamily IA, variant 1	1.13429	[]
Tanf_07775	Efflux transporter	1.25749	[]
Tanf_07780	CzcA family heavy metal efflux pump	1.4471	[]
Tanf_07785	Putative puter membrane protein	1.33266	[]
Tanf_07790	Xylose isomerase domain protein TIM barrel	1.25306	[]
Tanf_07795	Secreted protein containing DUF1080	1.32783	[]
Tanf_07805	Protein of hypothetical function DUF151	2.19286	[]
Tanf_07810	Ribosomal RNA small subunit methyltransferase E	1.50006	[]
Tanf_07815	YihY family protein	1.47848	[]
Tanf_07820	Bifunctional aspartokinase I/homoserine dehydrogenase I	1.11799	[]
Tanf_07825	Putative homoserine kinase	1.26214	[]
Tanf_07830	Sodium Bile acid symporter family protein	1.29605	[]
Tanf_07835	Glucosamine-6-phosphate isomerase 2	1.49773	[]
Tanf_07840	Primosomal protein N	1.21011	[]
Tanf_07845	Outer membrane protein beta-barrel domain protein	1.4703	[]
Tanf_07880	Probable M28 family aminopeptidase	1.33825	[]
Tanf_07890	Nitroreductase	1.23292	[]
Tanf_07895	AMP-dependent synthetase/ligase	1.6068	[]
Tanf_07905	ISPsy11, transposase OrfB	1.37934	[]
Tanf_07935	PF13338 domain protein	1.29295	[]
Tanf_07940	Abi family protein	1.87377	[]
Tanf_07945	DNA binding protein, excisionase family	1.45482	[]
Tanf_07950	Toprim domain protein	1.64839	[]
Tanf_07955	Transcriptional regulator, MerR family	1.08205	[]
Tanf_07960	Conserved domain protein	0.984792	[]
Tanf_07970	Nucleotidyl transferase, PF08843 family	1.31363	[]
Tanf_07980	Carboxypeptidase regulatory-like domain / TonB-dependent receptor plug domain multi-domain protein	1.16601	[]
Tanf_07985	3-deoxy-D-manno-octulosonate 8-phosphate phosphatase, YrbI family	2.07486	[]
Tanf_07990	NADP oxidoreductase coenzyme F420-dependent	1.81934	[]
Tanf_07995	Nitroreductase family protein	1.59397	[]
Tanf_08000	Mucin-desulfating sulfatase	2.46182	[]
Tanf_08005	50S ribosomal protein L31 type B	1.5397	[]
Tanf_08010	Fructose-1,6-bisphosphate aldolase, class II	2.02355	[]
Tanf_08015	DNA repair protein radA	1.58896	[]
Tanf_08020	Toxin-antitoxin system toxin component	1.1548	[]
Tanf_08025	Nucleotidyltransferase	1.41847	[]
Tanf_08035	NAD-utilizing dehydrogenases	1.16162	[]
Tanf_08045	Nodulation protein L	1.33034	[]
Tanf_08050	PUA domain protein	1.55292	[]
Tanf_08055	3'-5' exonuclease domain protein	2.34099	[]
Tanf_08065	[acyl-carrier-protein] S-malonyltransferase	1.68343	[]
Tanf_08075	Twin arginine-targeting protein translocase TatC	1.43315	[]
Tanf_08080	Candidate bifunctional family GT51 b-glycosyltransferase/PBP transpeptidase, candidate murein polymerase	1.49345	[]
Tanf_08085	Replicative DNA helicase	1.58239	[]
Tanf_08090	Secreted glycosyl hydrolase	1.35476	[]
Tanf_08095	ATP-binding cassette protein, ChvD family	1.72665	[]
Tanf_08100	Phosphoribosylaminoimidazole carboxy formyltransferase	1.48973	[]
Tanf_08105	MreB/Mrl family cell shape determining protein	1.33749	[]
Tanf_08110	Cell shape-determining protein MreC	1.60238	[]
Tanf_08115	Rod shape-determining protein MreD	1.64874	[]
Tanf_08120	Peptidoglycan glycosyltransferase (Penicillin-binding protein 2)	1.59638	[]
Tanf_08125	Rod shape-determining protein RodA	1.35865	[]
Tanf_08130	Lysine--tRNA ligase 4	1.8698	[]
Tanf_08135	Glycerol-3-phosphate dehydrogenase [NAD(P)+] 2 (Precursor)	1.48277	[]
Tanf_08140	Glucose-6-phosphate isomerase 2	1.68212	[5.3.1.9,2,0.14;]
Tanf_08145	Capsule assembly protein Wzi	2.37989	[]
Tanf_08150	30S ribosomal protein S6	1.54485	[]
Tanf_08155	30S ribosomal protein S18	1.56452	[]
Tanf_08160	50S ribosomal protein L9	1.55774	[]
Tanf_08165	N-acetylmuramoyl-L-alanine amidase (Precursor)	1.46193	[]
Tanf_08170	Mammalian cell entry domain protein	1.29381	[]
Tanf_08180	Chromosomal replication initiator protein DnaA	1.50323	[]
Tanf_08185	Efflux ABC transporter, permease protein	1.15829	[]
Tanf_08190	50S ribosomal protein L19	1.54572	[]
Tanf_08195	Putative hydrolase/beta lactamase fusion protein	1.53652	[]
Tanf_08200	1-acyl-sn-glycerol-3-phosphate acyltransferase (Precursor)	1.50786	[]
Tanf_08205	Phytoene dehydrogenase and related protein	1.41186	[]
Tanf_08210	3-oxoacyl-(Acyl-carrier-protein) synthase I	1.32586	[]
Tanf_08215	Acetylhydrolase	2.22219	[]
Tanf_08225	Metalloendopeptidase PepO	1.681	[]
Tanf_08230	PF11644 family protein	1.20805	[]
Tanf_08235	Iron(III) ABC transporter periplasmic iron-binding protein	1.61518	[]
Tanf_08240	Permease protein of iron(III) ABC transporter	1.15802	[]
Tanf_08245	Putative iron transport related ATP-binding protein	1.25342	[]
Tanf_08250	Cna protein B-type domain protein	1.03125	[]
Tanf_08260	Dihydroorotate dehydrogenase B (NAD(+)), electron transfer subunit	1.86077	[]
Tanf_08265	Dihydroorotate oxidase	1.72156	[]
Tanf_08280	Triacylglycerol lipase	1.45944	[]
Tanf_08285	MgtC family protein	1.46868	[]
Tanf_08295	Pseudouridylate synthase	1.40001	[]
Tanf_08300	DUF6 family protein	1.27092	[]
Tanf_08305	Cobyrinic acid a,c-diamide synthase	1.51383	[]
Tanf_08310	Glycoside hydrolase family 9 (Precursor)	1.44186	[]
Tanf_08315	Tetratricopeptide repeat protein	0.973124	[]
Tanf_08320	Outer membrane protein Omp121	1.44373	[]
Tanf_08330	Tetratricopeptide repeat protein	1.19599	[]
Tanf_08335	Outer membrane protein Omp121	1.43933	[]
Tanf_08340	Protein containing ATPase, BadF/BadG/BcrA/BcrD type domain protein	1.72055	[]
Tanf_08345	Xanthan lyase	1.72687	[]
Tanf_08350	Glycosyltransferase, group 2 family protein	1.12477	[]
Tanf_08355	Glycoside transferase family 2 protein	1.15932	[]
Tanf_08360	Amidase enhancer	1.5268	[]
Tanf_08365	Beta-lactamase induction signal transducer AmpG	1.86274	[]
Tanf_08370	Uncharacterized conserved protein UCP016719	1.89847	[]
Tanf_08375	Protein involved in N-acetyl-D-glucosamine utilization	1.62889	[]
Tanf_08380	Protein containing ATPase, BadF/BadG/BcrA/BcrD type domain protein	1.75388	[]
Tanf_08385	N-acetylmuramic acid 6-phosphate etherase	1.76385	[4.2.1.126,5,0.05;]
Tanf_08390	Hydrolase, haloacid dehalogenase family	1.1803	[]
Tanf_08405	Peptidase S41	1.35543	[]
Tanf_08415	Lantibiotic epidermin biosynthesis protein EpiC	1.67346	[]
Tanf_08435	#NAME?	1.3655	[]
Tanf_08440	Radical SAM domain protein	1.15893	[]
Tanf_08445	Conserved hypothetical lipoprotein	1.1298	[]
Tanf_08460	#NAME?	1.36378	[]
Tanf_08490	Insertion element IS1 4 protein insB	1.26084	[]
Tanf_08495	Insertion element iso-IS1d protein insA	2.39033	[]
Tanf_08505	DNA gyrase/topoisomerase IV, A subunit	1.45714	[]
Tanf_08510	PF11777 family protein	1.89561	[]
Tanf_08515	Peptidase, S41 family	1.36258	[]
Tanf_08520	Sporulation initiation inhibitor protein Soj	1.411	[]
Tanf_08525	SpoOJ protein	1.64816	[]
Tanf_08530	Conserved hypothetical periplasmic protein	0.964528	[]
Tanf_08535	Glycoside hydrolase family 23	1.28587	[]
Tanf_08540	GTP diphosphokinase (Guanosine 3',5'-polyphosphate synthase)	1.35157	[]
Tanf_08550	Na+/Ca+ antiporter, CaCA family	1.96559	[]
Tanf_08555	Transcriptional regulator	1.26122	[]
Tanf_08560	Peptidase, M23 family	1.21806	[]
Tanf_08565	Alanine--tRNA ligase (Precursor)	2.67638	[]
Tanf_08580	N-acetylgalactosamine 6-sulfate sulfatase (GALNS)	1.20581	[]
Tanf_08585	Glycosyl hydrolase family 109 protein	2.40351	[]
Tanf_08590	Urocanate hydratase	1.83611	[]
Tanf_08605	Vault protein inter-alpha-trypsin domain protein	1.6832	[]
Tanf_08610	Glutamate formimidoyltransferase	2.09546	[]
Tanf_08615	Imidazolonepropionase	1.85773	[3.5.2.7,8,0.08;]
Tanf_08620	TIGR02436 family protein	2.24621	[]
Tanf_08625	Methenyltetrahydrofolate cyclohydrolase	1.83164	[]
Tanf_08630	Histidine ammonia-lyase 2	2.60706	[4.3.1.3,2,0.09;]
Tanf_08635	GLPGLI family protein	2.32053	[]
Tanf_08640	TonB-dependent receptor plug (Precursor)	1.07953	[]
Tanf_08645	YitL protein	1.76668	[]
Tanf_08650	Hypothetical lipoprotein (Precursor)	1.1188	[]
Tanf_08655	Acid phosphatase	1.45145	[]
Tanf_08660	Polyphosphate-selective porin O	1.80202	[]
Tanf_08665	UPF0316 protein	1.53427	[]
Tanf_08670	Lipoprotein-releasing system ATP-binding protein LolD	1.598	[]
Tanf_08675	NSS family amino acid:sodium (Na+) symporter	1.3817	[]
Tanf_08680	Galactose mutarotase-like enzyme (Precursor)	1.27974	[]
Tanf_08690	Quinolinate synthase A	1.66205	[]
Tanf_08695	Two component regulator three Y domain-containing protein (Precursor)	1.7561	[]
Tanf_08705	TIGR02453 family protein	2.63004	[]
Tanf_08710	O-methyltransferase family 3 (Precursor)	1.3529	[]
Tanf_08725	Acyl-CoA thioester hydrolase, YbgC/YbaW family	1.56549	[]
Tanf_08730	DNA protecting protein DprA	1.50734	[]
Tanf_08740	Pyridoxal-phosphate dependent TrpB-like enzyme	1.84773	[]
Tanf_08745	Bifunctional methionine sulfoxide reductase A/B protein	1.40335	[]
Tanf_08750	Putative DNA modification/repair radical SAM protein	1.86097	[]
Tanf_08755	Putative DNA metabolism protein	2.93917	[]
Tanf_08770	Acriflavin resistance protein	1.17923	[]
Tanf_08775	Acriflavin resistance protein	1.21785	[]
Tanf_08780	Efflux transporter, RND family, MFP subunit (Precursor)	1.27109	[]
Tanf_08785	Outer membrane efflux protein	1.31455	[]
Tanf_08790	Putative xanthan lyase XalB	2.41595	[]
Tanf_08795	ABC transporter, drug exporter-1 (DrugE1) family, ATP-binding family protein	1.51929	[]
Tanf_08800	Mannose-6-phosphate isomerase, class I	1.3683	[]
Tanf_08805	1,4-alpha-glucan branching enzyme	1.43286	[]
Tanf_08815	Pyruvate carboxyltransferase	1.59587	[]
Tanf_08820	3-isopropylmalate dehydratase large subunit	1.76525	[4.2.1.33,6,0.06;]
Tanf_08830	3-isopropylmalate dehydratase small subunit	1.64299	[4.2.1.33,11,0.11;]
Tanf_08835	Putative (R)-citramalate synthase CimA	2.2963	[2.3.1.182,7,0.15;]
Tanf_08855	Outer membrane protein, OMP85 family	1.66013	[]
Tanf_08860	RNA methyltransferase, TrmH family	1.38306	[]
Tanf_08910	30S ribosomal protein S14	1.50877	[]
Tanf_08950	D-tyrosyl-tRNA(Tyr) deacylase 2	2.14036	[]
Tanf_08955	UvrABC system protein C	1.41361	[]
Tanf_08960	TRNA uridine 5-carboxymethylaminomethyl modification enzyme MnmG	1.65094	[]
Tanf_08980	Transcriptional repressor, CopY family	1.22236	[]
Tanf_08985	Pyrophosphate-dependent phosphofructokinase beta subunit	1.54514	[]
Tanf_08990	Riboflavin synthase, alpha subunit	1.66173	[]
Tanf_08995	MATE efflux family protein	1.21545	[]
Tanf_09000	Phosphoglycerate kinase	1.61003	[2.7.2.3,2,0.02;]
Tanf_09005	Threonyl and Alanyl tRNA synthetase second additional domain protein	1.71464	[]
Tanf_09010	Protease HtpX homolog	1.30157	[]
Tanf_09015	LemA family protein	1.83862	[]
Tanf_09025	Peptidase, S41 family	1.37733	[]
Tanf_09030	3-methyl-2-oxobutanoate hydroxymethyltransferase 2	1.77723	[]
Tanf_09035	Prolyl-tRNA synthetase 2	2.89473	[]
Tanf_09045	RNA polymerase sigma-70 factor, expansion family 1	1.73038	[]
Tanf_09050	Rhamnulokinase	1.45301	[2.7.1.5,1,0.01;]
Tanf_09055	L-rhamnose isomerase 2	2.60423	[]
Tanf_09060	RhaT l-rhamnose-proton symport 2	2.09807	[]
Tanf_09065	Rhamnulose-1-phosphate aldolase 2	2.68645	[]
Tanf_09070	Dihydrodipicolinate synthase	1.37163	[4.2.1.52,3,0.03;]
Tanf_09080	DNA ligase	1.32631	[6.5.1.2,8,0.08;]
Tanf_09090	PF04343 family protein	1.75165	[]
Tanf_09115	Crispr-associated ramp protein	1.33371	[]
Tanf_09125	CRISPR-associated RAMP protein	2.14546	[]
Tanf_09130	CRISPR-associated RAMP protein, Csx10 family	1.3565	[]
Tanf_09135	CRISPR-associated RAMP protein	1.70168	[]
Tanf_09140	CRISPR-associated protein, TM1811 family	1.71536	[]
Tanf_09145	Putative secreted protein (Precursor)	1.26837	[]
Tanf_09160	RpoE family DNA-directed RNA polymerase sigma subunit	1.20163	[]
Tanf_09165	HAD hydrolase, family IA	1.18165	[]
Tanf_09170	Uncharacterized conserved protein UCP033563	1.96173	[]
Tanf_09175	Phosphoglycerate dehydrogenase and related dehydrogenases	1.25125	[]
Tanf_09180	TIGR02436 family protein	2.24636	[]
Tanf_09185	Phosphoserine transaminase	1.70191	[2.6.1.52,8,0.08;]
Tanf_09190	PD-(D/E)XK nuclease family protein	1.71521	[]
Tanf_09195	RNA polymerase ECF-type sigma factor	1.36221	[]
Tanf_09200	Sigma factor regulatory protein, FecR/PupR family	1.71067	[]
Tanf_09205	SusC/RagA family TonB-linked outer membrane protein	1.26109	[]
Tanf_09210	Susd and RagB outer membrane lipoprotein	1.23386	[]
Tanf_09215	Glycoside hydrolase family 16	1.36447	[]
Tanf_09220	YyaK	1.31705	[]
Tanf_09225	L-asparaginase, type I	2.02385	[]
Tanf_09230	NusB family protein	1.66591	[]
Tanf_09235	Preprotein translocase, YajC subunit	1.41089	[]
Tanf_09240	YbbR family protein (Precursor)	1.49265	[]
Tanf_09255	Cupin domain protein	1.09985	[]
Tanf_09260	Acyl-coenzyme A synthetase ACSM3	1.3309	[]
Tanf_09265	Putative glycogen debranching enzyme	1.71906	[]
Tanf_09270	Glycosyltransferase, group 1 family protein	1.20149	[]
Tanf_09275	Glycosyl hydrolase, family 57	2.11436	[]
Tanf_09280	MarR/emrR family transcriptional regulator	1.67069	[]
Tanf_09290	Possible TonB-dependent outer membrane receptorprecursor	1.27497	[]
Tanf_09305	PfkB domain protein	0.986631	[]
Tanf_09345	SusC/RagA family TonB-linked outer membrane protein	1.33594	[]
Tanf_09350	SusD family protein	1.25491	[]
Tanf_09355	Conserved hypothetical lipoprotein	1.00308	[]
Tanf_09365	SusC/RagA family TonB-linked outer membrane protein	1.47751	[]
Tanf_09370	SusD family protein	1.32506	[]
Tanf_09385	DUF2329 domain-containing protein	1.0243	[]
Tanf_09390	Secreted Alpha/beta fold hydrolase-possibly a phospholipase/carboxylesterase	1.2604	[]
Tanf_09400	SusD family protein	1.24735	[]
Tanf_09405	SusC/RagA family TonB-linked outer membrane protein	1.32077	[]
Tanf_09410	Alpha/beta hydrolase fold protein (Precursor)	1.26873	[]
Tanf_09420	Integral membrane protein	1.12187	[]
Tanf_09430	Phosphoribosylamine--glycine ligase (Precursor)	1.9736	[]
Tanf_09435	MarC family membrane protein	1.56845	[]
Tanf_09440	F5/8 type C domain protein	1.34345	[]
Tanf_09470	PF13338 domain protein	1.6079	[]
Tanf_09475	Phosphopyruvate hydratase	1.60587	[4.2.1.11,4,0.05;]
Tanf_09480	PF09633 family protein	2.47142	[]
Tanf_09485	Flavodoxin	1.29017	[]
Tanf_09495	MotA/TolQ/ExbB proton channel domain protein	1.11554	[]
Tanf_09505	CobN/magnesium chelatase domain protein	1.7707	[]
Tanf_09510	TonB-dependent receptor HmuR	2.01725	[]
Tanf_09515	TonB-dependent receptor HmuR	2.02577	[]
Tanf_09520	HmuY protein	2.08187	[]
Tanf_09525	Ribonucleoside-diphosphate reductase, alpha subunit	1.62064	[1.17.4.1,3,0.50;]
Tanf_09530	Ribonucleoside-diphosphate reductase subunit beta	1.23504	[1.17.4.1,1,0.01;]
Tanf_09550	Preprotein translocase, SecG subunit	1.43272	[]
Tanf_09555	Conserved domain protein	1.02558	[]
Tanf_09560	Rare lipoprotein B family protein	1.66329	[]
Tanf_09565	Sigma-54 interaction domain protein	1.16517	[]
Tanf_09570	Acyltransferase domain protein	0.99463	[]
Tanf_09575	CDP-alcohol phosphatidyltransferase superfamily	1.08379	[]
Tanf_09580	YmfI	1.28798	[]
Tanf_09585	Glycerol-3-phosphate cytidylyltransferase	1.63735	[]
Tanf_09590	Pyridoxal phosphate biosynthetic protein PdxA	2.9491	[]
Tanf_09595	Putative lipoprotein (Precursor)	1.11608	[]
Tanf_09600	Ribosomal RNA large subunit methyltransferase N	1.51229	[]
Tanf_09605	PpiC-type secreted peptidyl-prolyl cis-trans isomerase	1.37775	[]
Tanf_09610	Secreted protein containing DUF1239	1.90101	[]
Tanf_09615	TPR domain protein (Precursor)	1.12124	[]
Tanf_09620	Outer membrane protein transport protein (OMPP1/FadL/TodX)	1.29331	[]
Tanf_09625	PF13387 domain protein	2.12836	[]
Tanf_09630	Type I phosphodiesterase/nucleotide pyrophosphatase	1.33949	[]
Tanf_09635	Protein translocase subunit SecA	1.48396	[]
Tanf_09645	Putative exported Tpr repeat-family protein	1.51866	[]
Tanf_09650	Peptide deformylase	1.36997	[3.5.1.88,7,0.07;]
Tanf_09655	Putative crossover junction endodeoxyribonuclease	1.42666	[]
Tanf_09660	Undecaprenyl-phosphate glucose phosphotransferase	2.11072	[]
Tanf_09675	Insertion element IS1 4 protein insB	1.26084	[]
Tanf_09680	Insertion element iso-IS1d protein insA	2.3861	[]
Tanf_09685	Streptopain	1.90598	[3.4.22.10,7,0.39;]
Tanf_09690	HAD hydrolase, family IA, variant 3	1.41554	[]
Tanf_09695	GTP diphosphokinase (Guanosine 3',5'-polyphosphate synthase)	1.34777	[]
Tanf_09700	PolyA polymerase family protein	1.2525	[]
Tanf_09705	GAF domain protein	1.52618	[]
Tanf_09715	Putative antilisterial bacteriocin (Subtilosin) production enzyme	1.52562	[]
Tanf_09720	Oxidoreductase, Gfo/Idh/MocA family/transferase hexapeptide repeat protein	1.35986	[]
Tanf_09725	3-dehydroquinate dehydratase 1	1.6397	[4.2.1.10,1,0.03;]
Tanf_09730	Pyruvate kinase	1.57169	[]
Tanf_09735	Catechol O-methyltransferase domain-containing protein 1	1.74443	[]
Tanf_09740	RNA polymerase sigma-70 factor	1.50332	[]
Tanf_09750	SusC/RagA family TonB-linked outer membrane protein	1.33479	[]
Tanf_09755	SusD family protein	1.27532	[]
Tanf_09765	Ribosome-binding factor A	1.74914	[]
Tanf_09775	Putative ABC transporter ATP-binding protein in ycf23-apcF intergenic region	1.36104	[]
Tanf_09780	Protein of hypothetical function DUF307	1.46906	[]
Tanf_09785	Peptidase M15D vanX D-ala-D-ala dipeptidase	2.05379	[]
Tanf_09790	Glutamate racemase	1.42072	[]
Tanf_09795	Cationic outer membrane protein OmpH	1.55068	[]
Tanf_09800	Cationic outer membrane protein OmpH	2.17627	[]
Tanf_09805	Outer membrane protein assembly complex, YaeT protein	2.11743	[]
Tanf_09810	Isoprenyl transferase	1.30513	[]
Tanf_09815	Outer membrane protein beta-barrel domain protein	1.68415	[]
Tanf_09820	Conserved domain protein	1.01334	[]
Tanf_09830	Release factor glutamine methyltransferase	1.24773	[]
Tanf_09835	Regulatory protein RecX	1.53917	[]
Tanf_09840	ComF family protein	1.49068	[]
Tanf_09845	60 kDa chaperonin	1.45876	[]
Tanf_09850	10 kDa chaperonin	1.45029	[]
Tanf_09855	DNA mismatch repair protein	1.27359	[]
Tanf_09860	Adenylate cyclase	1.38081	[]
Tanf_09870	Translation elongation factor P	1.45219	[]
Tanf_09875	DNA repair protein RadC	1.38468	[]
Tanf_09880	FeS assembly SUF system protein	2.21408	[]
Tanf_09885	Metallophosphoesterase	1.20996	[]
Tanf_09895	Cyclic nucleotide-regulated ABC bacteriocin/lantibiotic exporter	1.52765	[]
Tanf_09900	Putative TonB-dependent receptor exported protein	1.20946	[]
Tanf_09905	Arylsulfatase regulator (Fe-S oxidoreductase)	1.1572	[]
Tanf_09910	Peptidase C1A papain	1.68674	[]
Tanf_09920	Forsythia cell detaching factor protein	1.05638	[]
Tanf_09930	DNA uptake protein and related DNA-binding protein	1.45379	[]
Tanf_09935	GTP-dependent nucleic acid-binding protein engD	1.81022	[]
Tanf_09940	Outer membrane protein Omp121	1.26914	[]
Tanf_09945	Starch-binding associating with outer membrane	1.18578	[]
Tanf_09950	Conserved domain protein	0.984792	[]
Tanf_09960	SusC/RagA family TonB-linked outer membrane protein	1.25278	[]
Tanf_09965	FrrH	1.29339	[]
Tanf_09970	Glycoside hydrolase family 10	1.28786	[]
Tanf_09975	Tat pathway signal sequence domain protein	1.20554	[]
Tanf_09980	Membrane protein containing GtrA-like protein domain protein	1.36031	[]
Tanf_09985	Bactoprenol glucosyl transferase-like protein	1.09162	[]
Tanf_09995	RNA polymerase sigma-70 factor, expansion family 1	1.34844	[]
Tanf_10000	SusC/RagA family TonB-linked outer membrane protein	1.39825	[]
Tanf_10005	SusD family protein	1.28174	[]
Tanf_10010	Type 1 dockerin	1.23501	[]
Tanf_10015	N-acetylglucosamine related transporter, NagX	1.63872	[]
Tanf_10020	Precorrin-2 C20-methyltransferase CbiL	1.96769	[]
Tanf_10025	Mg chelatase, subunit ChlI	1.41457	[]
Tanf_10030	Magnesium and cobalt transport protein	1.45208	[]
Tanf_10035	Ribosomal RNA small subunit methyltransferase A	1.47521	[2.1.1.182,7,0.07;]
Tanf_10040	Membrane protein, PF03706 family	1.54346	[]
Tanf_10045	Tyrosine recombinase XerC 1	1.61595	[]
Tanf_10050	Alpha-galactosidase C (Melibiase)	1.91124	[]
Tanf_10055	Metallophosphoesterase (Precursor)	1.28492	[]
Tanf_10060	Cell surface receptor IPT/TIG domain protein (Precursor)	1.23257	[]
Tanf_10065	Bacterial group 2 Ig-like protein	1.05983	[]
Tanf_10070	TonB-dependent receptor (Precursor)	1.4342	[]
Tanf_10075	Glycosyl hydrolase family 2, sugar binding domain protein	1.59458	[]
Tanf_10080	MazG family protein	1.5031	[]
Tanf_10085	Thiol:disulfide interchange protein DsbD	1.32317	[]
Tanf_10090	Glycoside hydrolase family 73	1.62089	[]
Tanf_10100	Phosphoribosylaminoimidazole (AIR) synthetase	2.12628	[]
Tanf_10105	Peptide chain release factor 1	1.61726	[]
Tanf_10110	Orotidine 5'-phosphate decarboxylase	1.74419	[4.1.1.23,5,0.05;]
Tanf_10120	UDP-3-O-(3-hydroxymyristoyl) glucosamine N-acyltransferase (Precursor)	1.44048	[]
Tanf_10125	Bifunctional enzyme lpxC/fabZ	2.30246	[]
Tanf_10130	Acyl-(Acyl-carrier-protein)--UDP-N-acetylglucosa mine O-acyltransferase	2.02986	[]
Tanf_10135	Conserved hypothetical protein	1.39851	[]
Tanf_10140	TRNA dimethylallyltransferase 1	1.4995	[2.5.1.75,6,0.06;]
Tanf_10145	WD40-like beta Propeller containing protein (Precursor)	1.36706	[]
Tanf_10150	Purine nucleoside phosphorylase II	1.25505	[]
Tanf_10155	Pyrroline-5-carboxylate dehydrogenase rocA	2.39523	[]
Tanf_10165	Toprim domain protein	1.22957	[]
Tanf_10170	DNA binding protein, excisionase family	1.45488	[]
Tanf_10175	PF13338 domain protein	1.29295	[]
Tanf_10200	Histidine--tRNA ligase (Precursor)	2.14222	[]
Tanf_10205	Peptidase membrane zinc metallopeptidase	1.80324	[]
Tanf_10210	Adenylosuccinate synthase	1.63873	[6.3.4.4,6,0.06;]
Tanf_10215	Transcriptional regulator, putative iron uptake regulation protein	1.32449	[]
Tanf_10220	Peptidase family M49	2.68287	[]
Tanf_10225	Phosphotransferase enzyme family protein	1.20924	[]
Tanf_10230	Mannose-1-phosphate guanyltransferase	1.25897	[]
Tanf_10235	RNA polymerase sigma-70 factor, expansion family 1	1.64452	[]
Tanf_10240	Sigma factor regulatory protein, FecR/PupR family	1.90312	[]
Tanf_10245	SusC/RagA family TonB-linked outer membrane protein	1.26585	[]
Tanf_10250	Susd and RagB outer membrane lipoprotein	1.57921	[]
Tanf_10255	Putative exported phosphatase	2.06059	[]
Tanf_10260	Nitrorecductase	1.21685	[]
Tanf_10265	DUTP diphosphatase	1.75442	[3.6.1.23,6,0.06;]
Tanf_10270	Tetratricopeptide	1.23231	[]
Tanf_10275	PF14125 domain protein	1.8608	[]
Tanf_10280	Peptidase, M23 family	1.21316	[]
Tanf_10285	ATP-dependent DNA helicase RecG	1.69089	[]
Tanf_10320	Mobilization protein BmpH	1.38407	[]
Tanf_10325	Putative mobilizable transposon, excision protein	1.91138	[]
Tanf_10330	Virulence-associated E family protein (Precursor)	1.44595	[]
Tanf_10340	DNA binding domain protein, excisionase family	1.35523	[]
Tanf_10345	DNA binding domain protein	1.62767	[]
Tanf_10350	Cna protein B-type domain protein	1.41934	[]
Tanf_10355	GLPGLI family protein	1.61142	[]
Tanf_10365	Tyrosine type site-specific recombinase	1.30555	[]
Tanf_10370	Site-specific recombinase, phage integrase family	1.3835	[]
Tanf_10375	2-nitropropane dioxygenase NPD	1.25171	[]
Tanf_10380	Transporter, major facilitator family protein	1.1773	[]
Tanf_10385	Bifunctional protein FolC	1.23426	[]
Tanf_10390	PhoH family protein	1.37834	[]
Tanf_10395	Cation diffusion facilitator family transporter	1.33515	[]
Tanf_10400	Protein ExsB	2.30166	[]
Tanf_10405	Membrane protein containing DUF165	1.48384	[]
Tanf_10410	Rhamnose mutarotase	1.26154	[]
Tanf_10420	Putative HTH-type transcriptional activator HxlR	1.1144	[]
Tanf_10425	DNA-damage-inducible protein DinD	2.93191	[]
Tanf_10430	ThiJ/PfpI family intracellular protease	1.84599	[]
Tanf_10455	50S ribosomal protein L25	1.64202	[]
Tanf_10475	Outer membrane protein Omp121	1.45246	[]
Tanf_10505	Iojap protein 155	2.02391	[]
Tanf_10515	Phosphatidate cytidylyltransferase	1.64086	[]
Tanf_10520	PorT protein	2.67121	[]
Tanf_10530	Ribonucleotide reductase, coenzyme B12-dependent	1.75564	[]
Tanf_10535	Glycoside hydrolase family 77	1.9405	[]
Tanf_10540	Integral membrane protein CcmA involved in cell shape determination	1.5179	[]
Tanf_10545	Dihydroneopterin aldolase	1.59044	[]
Tanf_10550	Non-specific DNA-binding protein HBsu	1.32122	[]
Tanf_10555	ATP-dependent DNA helicase PcrA	1.44341	[]
Tanf_10560	Carboxynorspermidine decarboxylase	1.78408	[]
Tanf_10565	Putative K(+)-stimulated pyrophosphate-energized sodium pump	2.18053	[3.6.1.1,1,0.01;]
Tanf_10570	Ferroxidase	1.74251	[]
Tanf_10620	Chaperone protein DnaJ	1.34282	[]
Tanf_10625	Protein GrpE	1.27526	[]
Tanf_10630	PDZ domain protein	1.45476	[]
Tanf_10635	MutS2 protein	1.66305	[]
Tanf_10640	Genome sequencing data, contig C257	1.32453	[]
Tanf_10645	Pyridoxal phosphate enzyme, YggS family	1.75769	[]
Tanf_10650	Putative phage tail component, N-terminal domain protein	1.32884	[]
Tanf_10655	Putative ribosomal N-acetyltransferase YdaF	1.97133	[]
Tanf_10685	Transcription-repair coupling factor	1.60991	[]
Tanf_10690	Acyl-CoA dehydrogenase, central domain protein	1.53132	[]
Tanf_10695	Electron transfer flavoprotein, alpha subunit	1.49558	[]
Tanf_10705	Electron transfer flavoprotein, beta subunit	1.44598	[]
Tanf_10710	2-dehydro-3-deoxyphosphooctonate aldolase (Precursor)	1.6147	[]
Tanf_10715	TRNA dimethylallyltransferase 2	1.50533	[2.5.1.75,8,0.08;]
Tanf_10725	Glyceraldehyde 3-phosphate dehydrogenase	1.42976	[]
Tanf_10745	Ribosomal protein L11 methyltransferase	1.45998	[]
Tanf_10755	Two component transcriptional regulator, LuxR family	1.12343	[]
Tanf_10765	AAA+ superfamily ATPase	1.6925	[]
Tanf_10770	Protein of hypothetical function DUF1016	1.65923	[]
Tanf_10775	Putative internalin A	1.21571	[]
Tanf_10790	GLUG domain protein	1.27763	[]
Tanf_10805	RteC protein	1.79302	[]
Tanf_10820	UDP-glucose 4-epimerase GalE	1.42407	[]
Tanf_10825	50S ribosomal protein L33	1.53815	[]
Tanf_10830	50S ribosomal protein L28	1.56045	[]
Tanf_10855	Lipolytic protein G-D-S-L family	1.39976	[]
Tanf_10860	Conserved hypothetical protein	1.21629	[]
Tanf_10865	Purine nucleoside phosphorylase I, inosine and guanosine-specific	1.8071	[]
Tanf_10875	Tetratricopeptide repeat protein	1.1058	[]
Tanf_10880	SusC/RagA family TonB-linked outer membrane protein	1.2135	[]
Tanf_10885	SusD family protein	1.2226	[]
Tanf_10890	Glycoside hydrolase family 2 TIM barrel (Precursor)	1.26186	[]
Tanf_10900	Membrane protein containing DUF340, prokaryotic membrane	2.70016	[]
Tanf_10905	VicX protein	1.42666	[]
Tanf_10915	L-fucose isomerase 2	2.80556	[]
Tanf_10920	L-fucose:H+ symporter permease	2.09064	[]
Tanf_10930	Glucose-1-phosphate thymidylyltransferase	1.78092	[]
Tanf_10935	Outer membrane protein 40	1.56694	[]
Tanf_10940	Cytochrome c biogenesis protein, CcmF/CycK/CcsA family	1.51742	[]
Tanf_10945	Putative alanyl dipeptidyl peptidase	1.64806	[]
Tanf_10955	Glycoside hydrolase family 92	2.10409	[]
Tanf_10965	Transmembrane MatE family multidrug efflux transporter	1.56709	[]
Tanf_10970	Aspartate 1-decarboxylase 1	1.83618	[]
Tanf_10975	Pantoate--beta-alanine ligase	1.69849	[6.3.2.1,7,0.07;]
Tanf_10980	Starch synthase catalytic domain protein	1.93246	[]
Tanf_10985	PF14092 domain protein	2.31481	[]
Tanf_11000	Dynamin family protein	1.24605	[]
Tanf_11005	IS903 transposase	1.61712	[]
Tanf_11030	ABC-type sugar transport system	1.31643	[]
Tanf_11035	WYL domain protein	1.25468	[]
Tanf_11040	PF09594 family protein	1.44045	[]
Tanf_11045	Polysaccharide deactylase family protein, PEP-CTERM locus subfamily	1.48682	[]
Tanf_11050	Transcriptional repressor, CopY family	1.05085	[]
Tanf_11085	Protein containing DUF1573 (Fragment)	1.00646	[]
Tanf_11090	F5/8 type C domain	1.1514	[]
Tanf_11095	O-antigen polymerase (Precursor)	1.32605	[]
Tanf_11100	Signal peptidase I	1.26397	[]
Tanf_11105	Conserved hypothetical protein	1.04854	[]
Tanf_11115	Conserved hypothetical protein	1.04854	[]
Tanf_11120	Protein containing DUF1573 (Fragment)	1.00645	[]
Tanf_11125	O-antigen polymerase (Precursor)	1.3251	[]
Tanf_11130	Signal peptidase I	1.39562	[]
Tanf_11140	Conserved domain protein	0.984792	[]
Tanf_11155	Conserved hypothetical protein	1.04854	[]
Tanf_11160	Glycosyltransferase, group 2 family protein	1.18171	[]
Tanf_11165	Peptidase S46 (Precursor)	2.3048	[]
Tanf_11170	TIGR00341 family protein	2.18683	[]
Tanf_11175	Polysaccharide biosynthesis transmembrane protein	1.33131	[]
Tanf_11180	Holliday junction ATP-dependent DNA helicase RuvB	1.65949	[3.6.4.12,6,0.06;]
Tanf_11185	Efflux transporter, RND family, MFP subunit	1.30781	[]
Tanf_11210	Transposase	1.35021	[]
Tanf_11220	Acriflavin resistance protein	1.17509	[]
Tanf_11225	Outer membrane protein	1.21523	[]
Tanf_11235	Drug efflux protein	1.48057	[]
Tanf_11240	GLPGLI family protein	1.9288	[]
Tanf_11250	Protein Yads	2.27887	[]
Tanf_11255	TonB-dependent receptor plug (Precursor)	1.15933	[]
Tanf_11260	SusD family protein	1.22718	[]
Tanf_11265	YqeY family protein	2.51134	[]
Tanf_11270	Cell division protein FtsZ	1.43954	[]
Tanf_11275	Cell division protein ftsA	1.47977	[]
Tanf_11280	Cell division protein FtsQ	1.43024	[]
Tanf_11285	UDP-N-acetylmuramate--L-alanine ligase (Precursor)	2.69556	[]
Tanf_11295	Cell cycle protein, FtsW/RodA/SpoVE family	1.24622	[]
Tanf_11300	UDP-N-acetylmuramoylalanine--D-glutamate ligase (Precursor)	1.77627	[]
Tanf_11305	Phospho-N-acetylmuramoyl-pentapeptide-transferase, MraY	1.35128	[]
Tanf_11310	UDP-N-acetylmuramoyl-L-alanyl-D-glutamate--2,6-diaminopimelate ligase (Precursor)	1.38501	[]
Tanf_11315	Cell division protein, penicillin-binding protein	1.48683	[]
Tanf_11325	Ribosomal RNA small subunit methyltransferase H	1.58048	[2.1.1.199,5,0.05;]
Tanf_11330	Acyltransferase domain protein	1.23468	[]
Tanf_11335	Hemolysin	1.72116	[]
Tanf_11340	Ribose-5-phosphate isomerase B	1.65217	[]
Tanf_11345	Transketolase, thiamine diphosphate binding domain protein	1.25729	[]
Tanf_11350	Succinate CoA transferase	1.82199	[]
Tanf_11355	Phosphoglycolate phosphatase	1.16765	[]
Tanf_11365	TonB-dependent receptor plug (Precursor)	1.20368	[]
Tanf_11375	Conserved domain protein	0.984792	[]
Tanf_11390	Putative hemin receptor	1.34547	[]
Tanf_11395	RNA polymerase sigma-70 factor, ECF family	1.35983	[]
Tanf_11410	Competence protein ComEC	1.20254	[]
Tanf_11415	Sigma-70 family RNA polymerase sigma factor	1.41903	[]
Tanf_11420	Peptidase Do	1.34518	[]
Tanf_11425	Exported protein, ATP/GTP-binding protein (Precursor)	1.35694	[]
Tanf_11430	Transglutaminase domain-containing protein (Precursor)	1.33479	[]
Tanf_11435	Sugar phosphate isomerase/epimerase	1.35547	[]
Tanf_11440	Possible chromosome segregation ATPase	1.25172	[]
Tanf_11445	GMP synthase (glutamine-hydrolyzing)	1.56453	[6.3.5.2,7,0.07;]
Tanf_11465	Insertion element iso-IS1d protein insA	2.38553	[]
Tanf_11470	Insertion element IS1 4 protein insB	1.26084	[]
Tanf_11480	DNA polymerase III, beta subunit	1.47788	[]
Tanf_11485	Exonuclease	1.09969	[]
Tanf_11490	Phosphopantothenoylcysteine decarboxylase/phosphopantothenate--cysteine ligase	1.5145	[]
Tanf_11495	Conserved hypothetical periplasmic protein	0.964528	[]
Tanf_11500	DNA repair protein RecN	1.39282	[]
Tanf_11505	RNA methyltransferase, TrmH family, group 3	1.5457	[]
Tanf_11510	50S ribosomal protein L20	1.54333	[]
Tanf_11515	50S ribosomal protein L35	1.4341	[]
Tanf_11520	Translation initiation factor IF-3	1.62527	[]
Tanf_11525	Threonine--tRNA ligase (Precursor)	1.43103	[]
Tanf_11530	Right-handed beta helix region	1.66783	[]
Tanf_11535	Aminoacyl-histidine dipeptidase (Peptidase D)	1.90553	[]
Tanf_11545	Outer membrane chaperone Skp (OmpH) (Precursor)	1.45821	[]
Tanf_11555	Uncharacterized oxidoreductases, Fe-dependent alcohol dehydrogenase family	1.38334	[]
Tanf_11560	Cyclic nucleotide-binding domain protein	1.20688	[]
Tanf_11570	Outer membrane insertion signal domain protein	0.854213	[]
Tanf_11575	Glycosyl hydrolase family 2, sugar binding domain protein	1.59155	[]
Tanf_11580	HAD hydrolase, family IA, variant 3	1.37471	[]
Tanf_11585	Tryptophan synthase beta chain like protein	1.35578	[]
Tanf_11590	Gliding motility-associated lipoprotein GldB	2.63734	[]
Tanf_11595	DNA polymerase III	1.34902	[]
Tanf_11600	Methylenetetrahydrofolate reductase (NAD(P)H)	1.44546	[]
Tanf_11610	Multidrug resistance protein norM (Na(+)/drug antiporter)	1.19753	[]
Tanf_11620	SusD family protein	1.45454	[]
Tanf_11625	Sugar transferase, PEP-CTERM/EpsH1 system associated protein	1.1552	[]
Tanf_11630	Glycosyltransferases group 1	1.12493	[]
Tanf_11635	UDP-N-acetylglucosamine 2-epimerase WbpI	1.19157	[]
Tanf_11640	Virulence modulating gene E	1.39063	[]
Tanf_11645	Virulence modulating gene A	1.33472	[]
Tanf_11650	Protein RecA 2	1.0664	[]
Tanf_11655	Bacterioferritin comigratory protein	1.24562	[]
Tanf_11660	Saccharopine dehydrogenase	1.45757	[]
Tanf_11680	PF09835 family protein	1.14158	[]
Tanf_11685	Exporter	1.3186	[]
Tanf_11720	SMI1 / KNR4 family protein	1.44981	[]
Tanf_11750	SMI1 / KNR4 family protein	1.31766	[]
Tanf_11760	Signal recognition particle protein	1.45237	[]
Tanf_11765	Bifunctional protein FolD	1.50745	[3.5.4.9,7,0.08;1.5.1.5,7,0.08;]
Tanf_11770	Putative transmembrane permease	1.20693	[]
Tanf_11775	Aspartate transaminase	1.25275	[]
Tanf_11785	Dihydrolipoyl dehydrogenase	1.6085	[]
Tanf_11790	Putative amino acid transferase	1.16335	[]
Tanf_11795	UPF0301 protein YqgE	1.54197	[]
Tanf_11800	O-acetylhomoserine aminocarboxypropyltransferase	1.52706	[]
Tanf_11805	ABC transporter (Permease) (Na+ exclusion)	1.57293	[]
Tanf_11810	Uncharacterized ABC transporter ATP-binding protein YhaQ	1.18941	[]
Tanf_11815	DNA primase	1.40098	[]
Tanf_11820	O-antigen polymerase (Precursor)	1.23166	[]
Tanf_11830	Insertion element IS1 4 protein insB	1.26084	[]
Tanf_11835	Insertion element iso-IS1d protein insA	2.3909	[]
Tanf_11840	Ribonuclease Z	1.7811	[3.1.26.11,7,0.07;]
Tanf_11860	Translation elongation factor G	1.56322	[]
Tanf_11865	Coproporphyrinogen dehydrogenase	1.50818	[]
Tanf_11870	ZTL	1.31679	[]
Tanf_11875	Organic solvent ABC transporter, permease protein	1.40348	[]
Tanf_11880	ABC-type transport system involved in resistance to organic solvents, ATPase component	1.22861	[]
Tanf_11885	50S ribosomal protein L17	1.55536	[]
Tanf_11890	DNA-directed RNA polymerase, alpha subunit	1.62677	[2.7.7.6,5,0.05;]
Tanf_11895	30S ribosomal protein S4	1.51909	[]
Tanf_11900	30S ribosomal protein S11	1.53352	[]
Tanf_11905	30S ribosomal protein S13	1.59113	[]
Tanf_11910	Translation initiation factor IF-1	1.61617	[]
Tanf_11915	Methionyl aminopeptidase	1.58257	[]
Tanf_11920	Protein translocase subunit SecY	1.52139	[]
Tanf_11925	50S ribosomal protein L15	1.54344	[]
Tanf_11930	30S ribosomal protein S5	1.54511	[]
Tanf_11935	50S ribosomal protein L18	1.55735	[]
Tanf_11940	50S ribosomal protein L6	1.55276	[]
Tanf_11945	30S ribosomal protein S8	1.52849	[]
Tanf_11950	30S ribosomal protein S14	1.58087	[]
Tanf_11955	50S ribosomal protein L5	1.54973	[]
Tanf_11960	50S ribosomal protein L24	1.55486	[]
Tanf_11965	50S ribosomal protein L14	1.54954	[]
Tanf_11970	30S ribosomal protein S17	1.45647	[]
Tanf_11975	50S ribosomal protein L29	1.20638	[]
Tanf_11980	50S ribosomal protein L16	1.54619	[]
Tanf_11985	30S ribosomal protein S3	1.37638	[]
Tanf_11990	50S ribosomal protein L22	1.54578	[]
Tanf_11995	30S ribosomal protein S19	1.51569	[]
Tanf_12000	50S ribosomal protein L2	1.45818	[]
Tanf_12005	50S ribosomal protein L23	1.54487	[]
Tanf_12010	50S ribosomal protein L4	1.57929	[]
Tanf_12015	50S ribosomal protein L3	1.44893	[]
Tanf_12020	30S ribosomal protein S10	1.54716	[]
Tanf_12025	Translation elongation factor G	1.58517	[]
Tanf_12030	30S ribosomal protein S7	1.5314	[]
Tanf_12035	30S ribosomal protein S12	1.44126	[]
Tanf_12040	Methionine adenosyltransferase	1.5137	[]
Tanf_12045	Cytidine deaminase	1.68703	[]
Tanf_12050	Sigma-70 family RNA polymerase sigma factor	1.27322	[]
Tanf_12055	DNA topoisomerase TopB	1.34078	[]
Tanf_12075	Addiction module toxin component YafQ	1.52337	[]
Tanf_12085	Transporter, CPA2 family	1.21973	[]
Tanf_12090	Methionine synthase	1.67191	[]
Tanf_12095	Peptidase U32	1.52039	[]
Tanf_12100	Homoserine O-succinyltransferase 2	2.77139	[]
Tanf_12105	Competence/damage-inducible domain protein CinA	1.91874	[]
Tanf_12110	Glycoprotease/Kae1 family metallohydrolase	1.40065	[]
Tanf_12115	PF04357 family protein	1.4056	[]
Tanf_12125	Conserved protein/domain typically associated with flavoprotein oxygenases, DIM6/NTAB family	1.49277	[]
Tanf_12130	Aspartate carbamoyltransferase, regulatory subunit	1.73542	[]
Tanf_12135	Aspartate carbamoyltransferase	1.28418	[2.1.3.2,7,0.07;]
Tanf_12145	Conserved domain protein	1.01334	[]
Tanf_12150	GH3 auxin-responsive promoter	2.46643	[]
Tanf_12160	Sigma-70 region 2	1.12922	[]
Tanf_12170	Conserved hypothetical periplasmic protein	0.964528	[]
Tanf_12200	Peptidase S9 prolyl oligopeptidase active site domain protein (Precursor)	1.64435	[]
Tanf_12205	RNA polymerase ECF-type sigma factor	1.24744	[]
Tanf_12210	Sigma factor regulatory protein, FecR/PupR family	1.66969	[]
Tanf_12215	TonB-dependent receptor plug (Precursor)	1.11689	[]
Tanf_12220	GLPGLI family protein	2.24794	[]
Tanf_12225	Sensor histidine kinase	1.23165	[]
Tanf_12230	Transcriptional regulatory protein rprY	1.62142	[]
Tanf_12240	PF14063 family protein	3.21019	[]
Tanf_12245	ADP-heptose:LPS heptosyltransferase II	1.32898	[]
Tanf_12250	Phosphoglycerate mutase	1.31677	[]
Tanf_12255	Adenosylcobinamide-GDP ribazoletransferase	1.75427	[]
Tanf_12260	Nicotinate-nucleotide--dimethylbenzimidazole phosphoribosyltransferase 2	2.04355	[]
Tanf_12265	Outer membrane protein domain-containing protein (Precursor)	1.82975	[]
Tanf_12270	Transcriptional regulator	1.22913	[]
Tanf_12275	Nitroreductase	1.16597	[]
Tanf_12280	Putative nicotinate mononucleotide:5,6-dimethylbenzimidazole phosphoribosyltransferase	1.36071	[]
Tanf_12285	AAA+ superfamily ATPase	1.65321	[]
Tanf_12300	HAD-superfamily subfamily IB hydrolase, TIGR01490	1.48792	[]
Tanf_12305	Prenyltransferase, UbiA family	1.64494	[]
Tanf_12315	Sigma-70 region 2	1.19684	[]
Tanf_12325	DNA topoisomerase IV subunit B	1.24888	[]
Tanf_12330	PglZ domain protein	1.27637	[]
Tanf_12335	YjeE family ATPase	1.81068	[]
Tanf_12340	Pigmentation and extracellular proteinase regulator	1.80585	[]
Tanf_12345	Beta chain of methionyl-tRNA synthetase region-containing protein	1.5071	[]
Tanf_12355	SMF family protein	1.1021	[]
Tanf_12375	Outer membrane lipoprotein P61	1.19129	[]
Tanf_12380	Protein containing 3-phosphoshikimate 1-carboxyvinyltransferase, subgroup domain protein	2.51764	[]
Tanf_12385	Phospholipase A2	1.63116	[]
Tanf_12390	Phosphoenolpyruvate carboxykinase [ATP]	1.5369	[4.1.1.49,5,0.05;]
Tanf_12395	DNA alkylation repair enzyme	1.74575	[]
Tanf_12400	Glyoxylate reductase	1.26569	[1.1.1.26,3,0.07;]
Tanf_12405	Spore maturation protein A/spore maturation protein B	1.93149	[]
Tanf_12410	Probable rRNA maturation factor	1.4215	[]
Tanf_12420	TRNA synthetase valyl/leucyl anticodon-binding	1.40181	[]
Tanf_12425	YitT family protein	1.78439	[]
Tanf_12430	Non-canonical purine NTP pyrophosphatase	1.64086	[3.6.1.19,4,0.04;]
Tanf_12435	Immunoreactive 84 kDa antigen PG93	2.36198	[]
Tanf_12440	Methylase involved in ubiquinone/menaquinone biosynthesis-like protein	1.69491	[]
Tanf_12445	FAA1 protein	1.20795	[]
Tanf_12450	Putative amino acid exporter	1.34376	[]
Tanf_12455	4-hydroxy-3-methylbut-2-enyl diphosphate reductase	1.77832	[1.17.1.2,6,0.06;]
Tanf_12460	Cytidylate kinase	1.66746	[2.7.4.25,5,0.05;]
Tanf_12465	Low affinity penicillin binding protein	1.81526	[]
Tanf_12470	Outer membrane protein TonB	1.22336	[]
Tanf_12475	Polyprenyl synthetase	1.47159	[]
Tanf_12480	Hydrolase, TatD family	1.37904	[]
Tanf_12490	MotA/TolQ/ExbB proton channel family protein	1.54868	[]
Tanf_12500	Biopolymer transport protein	1.26247	[]
Tanf_12505	Biopolymer transport protein	1.2658	[]
Tanf_12510	Regulatory protein AsnC	1.25079	[]
Tanf_12515	Sodium ion-translocating decarboxylase, beta subunit	1.80059	[]
Tanf_12520	Putative glutaconyl-CoA decarboxylase subunit gamma	1.56254	[]
Tanf_12525	Sodium pump decarboxylase, gamma subunit	1.27498	[]
Tanf_12530	Propionyl-CoA carboxylase subunit beta	1.38449	[]
Tanf_12535	Lactoyl gluthatione lyase	1.33301	[]
Tanf_12540	UMP kinase	1.68911	[2.7.4.22,5,0.05;]
Tanf_12545	Sigma-70 family RNA polymerase sigma factor	1.36528	[]
Tanf_12550	Anti-FecI sigma factor, FecR	1.50487	[]
Tanf_12555	SusC/RagA family TonB-linked outer membrane protein	1.38483	[]
Tanf_12560	SusD family protein	1.48781	[]
Tanf_12565	F5/8 type C domain protein	1.26693	[]
Tanf_12590	DNA polymerase III, delta subunit	1.54514	[]
Tanf_12595	AMP nucleosidase	1.90045	[]
Tanf_12600	Restriction endonuclease, type I, EcoRI, R subunit/Type III	1.58232	[]
Tanf_12605	PF06889 family protein	1.48479	[]
Tanf_12610	Xylanase	1.74882	[]
Tanf_12615	Rne/Rng family ribonuclease	1.55443	[]
Tanf_12620	Putative histone-like DNA-binding protein HU1	1.35415	[]
Tanf_12625	A/G-specific adenine glycosylase	1.82102	[]
Tanf_12635	Gliding motility-associated protein GldE	2.2933	[]
Tanf_12640	Gliding motility-associated lipoprotein GldD	2.83103	[]
Tanf_12645	Siderophore biosynthesis regulatory protein	2.48588	[]
Tanf_12665	SusD family protein	1.23003	[]
Tanf_12670	SusC/RagA family TonB-linked outer membrane protein	1.29987	[]
Tanf_12680	RNA polymerase sigma-70 factor, expansion family 1	1.39295	[]
Tanf_12685	Uncharacterized epimerase/dehydratase MW0508	1.7756	[]
Tanf_12700	Pyruvoyl-dependent arginine decarboxylase	1.71255	[]
Tanf_12715	Putative oxidoreductase YgjR	1.6437	[]
Tanf_12720	Aminomethyltransferase	1.34546	[2.1.2.10,8,0.08;]
Tanf_12725	Peptidase T	1.48584	[3.4.11.4,4,0.04;]
Tanf_12735	Glycosyltransferase, group 2 family protein	1.05535	[]
Tanf_12750	PF14129 domain protein	1.82757	[]
Tanf_12755	Signal peptidase II	1.57745	[3.4.23.36,2,0.02;]
Tanf_12760	DnaK suppressor protein	1.36538	[]
Tanf_12765	Isoleucyl-tRNA synthetase 2	2.68172	[]
Tanf_12770	Fic family protein	1.49055	[]
Tanf_12775	TIGR00730 family protein	1.45845	[]
Tanf_12785	MORN variant repeat-containing protein (Precursor)	1.36295	[]
Tanf_12790	Protein ApaG	0.997435	[]
Tanf_12795	Nucleotide sugar dehydrogenase	1.3099	[]
Tanf_12800	Mannose-1-phosphate guanylyltransferase (GDP)	1.40948	[]
Tanf_12810	Glycoside hydrolase family 92	1.58153	[]
Tanf_12815	Shikimate dehydrogenase	1.35773	[]
Tanf_12820	Demethylmenaquinone methyltransferase	1.49597	[2.1.1.163,4,0.05;]
Tanf_12825	Phosphoribosylaminoimidazolesuccinocarboxamide (SAICAR) synthase	1.42795	[]
Tanf_12830	PhoH family protein	1.45046	[]
Tanf_12835	Type IIS restriction-modification protein	1.83661	[]
Tanf_12840	Peptidase, M24 family	1.23477	[]
Tanf_12865	Putative liporotein	1.20246	[]
Tanf_12880	Bacterial group 2 Ig-like protein	1.36278	[]
Tanf_12885	Putative lipoprotein (Precursor)	1.11939	[]
Tanf_12890	Putative bacteriochlorophyll 4-vinyl reductase	1.3534	[]
Tanf_12895	Glucan endo-1,6-beta-glucosidase (Precursor)	1.89608	[]
Tanf_12900	Glycosyl hydrolase family 2, sugar binding domain protein	1.40619	[]
Tanf_12905	Tetratricopeptide repeat protein	1.21328	[]
Tanf_12910	Elongation factor 4	1.41085	[3.6.5.n1,7,0.07;]
Tanf_12915	SusC/RagA family TonB-linked outer membrane protein	1.39838	[]
Tanf_12925	Transglycosylase	1.27748	[]
Tanf_12930	23S rRNA (Uracil-5-)-methyltransferase RumA	1.66086	[]
Tanf_12935	Pyruvate, phosphate dikinase	1.65629	[]
Tanf_12945	Sigma-54 dependent transcriptional regulator, Fis family	1.18209	[]
Tanf_12955	FHA domain protein	1.46482	[]
Tanf_12975	Kelch repeat protein	1.50478	[]
Tanf_12980	SusC/RagA family TonB-linked outer membrane protein	1.22365	[]
Tanf_12985	SusD family protein	1.41061	[]
Tanf_12990	Predicted acetyltransferase involved in intracellular survival and related acetyltransferases	1.11882	[]
Tanf_12995	Uncharacterized conserved protein UCP018688	2.18213	[]
Tanf_13000	Glycine C-acetyltransferase	1.89413	[]
Tanf_13005	Putative RNA polymerase ECF-type sigma factor	1.23676	[]
Tanf_13010	RNA polymerase ECF-type sigma factor	1.59771	[]
Tanf_13020	Membrane protein containing DUF1282	1.34054	[]
Tanf_13025	TmRNA-binding protein SmpB	2.17988	[]
Tanf_13030	YvoD	1.74505	[]
Tanf_13040	Inorganic diphosphatase	1.59887	[3.6.1.1,7,0.08;]
Tanf_13050	Sensor histidine kinase	1.3587	[]
Tanf_13055	RNA polymerase ECF-type sigma factor	1.4787	[]
Tanf_13070	TRNA (guanine-N(7)-)-methyltransferase (Precursor)	2.29818	[]
Tanf_13075	Protein mrp homolog	1.26738	[]
Tanf_13085	Peptidase, S41 family	1.27914	[]
Tanf_13090	Kinase, PfkB family	1.37342	[]
Tanf_13100	TonB-dependent receptor plug domain protein	1.13716	[]
Tanf_13105	Cna protein B-type domain protein	1.04847	[]
Tanf_13110	Outer membrane insertion signal domain protein	1.43854	[]
Tanf_13115	PhoP regulatory network protein YrbL	2.31332	[]
Tanf_13120	Iron compound TonB-dependent receptor	1.38574	[]
Tanf_13125	RNA polymerase ECF-type sigma factor	1.23081	[]
Tanf_13140	Abortive infection protein	1.21948	[]
Tanf_13145	RNA-binding proteins (RRM domain)	1.21258	[]
Tanf_13150	Trigger factor	1.22947	[]
Tanf_13155	ATP-dependent Clp protease, protease subunit	1.5321	[]
Tanf_13160	ATP-dependent Clp protease ATP-binding subunit ClpX	1.75688	[]
Tanf_13165	ATP-dependent DNA helicase RecQ	1.7339	[]
Tanf_13170	PPIC-type PPIASE domain protein	1.23768	[]
Tanf_13175	Conserved putative Peptidylprolyl isomerase	0.929477	[]
Tanf_13180	Putative exported peptidyl-prolyl cis-trans isomerase	1.68799	[]
Tanf_13185	OstA family protein	1.43081	[]
Tanf_13195	DNA mismatch repair protein MutL	1.53593	[]
Tanf_13210	ABC transporter	1.2211	[]
Tanf_13215	Thioesterase family protein	1.50656	[]
Tanf_13220	Electron transfer flavoprotein, alpha subunit	1.38443	[]
Tanf_13225	Electron transfer flavoprotein, beta subunit	1.3546	[]
Tanf_13230	Acyl-CoA dehydrogenases	1.82439	[]
Tanf_13235	Acetaldehyde dehydrogenase (Acetylating)	1.27168	[]
Tanf_13240	Alcohol dehydrogenase, iron-dependent	1.38304	[]
Tanf_13245	4-hydroxybutyrate coenzyme A transferase	1.95389	[]
Tanf_13255	Aromatic ring hydroxylase	1.86501	[]
Tanf_13265	Transposase, IS4 family	1.13566	[]
Tanf_13295	Insertion element IS1 4 protein insB	1.26084	[]
Tanf_13300	Insertion element iso-IS1d protein insA	2.3909	[]
Tanf_13320	Arylsulfatase regulator (Fe-S oxidoreductase)	1.17792	[]
Tanf_13325	TonB-dependent receptor plug (Precursor)	1.23742	[]
Tanf_13345	AAA+ superfamily ATPase	1.6921	[]
Tanf_13355	Transposase, IS4 family	1.21872	[]
Tanf_13360	Hexuronate transporter	1.27439	[]
Tanf_13365	KDPG and KHG aldolase	2.28953	[]
Tanf_13370	Short chain dehydrogenase family protein	1.34133	[]
Tanf_13375	PfkB domain protein	1.44113	[]
Tanf_13380	Heparinase II/III family protein	1.80782	[]
Tanf_13385	Putative sulfatase yidJ	1.95608	[]
Tanf_13390	Unsaturated rhamnogalacturonyl hydrolase	1.38887	[]
Tanf_13400	SusD family protein	1.33502	[]
Tanf_13405	SusC/RagA family TonB-linked outer membrane protein	1.35724	[]
Tanf_13410	Unsaturated glucuronylhydrolase	1.46139	[]
Tanf_13415	Putative undecaprenol kinase	1.18804	[]
Tanf_13420	Dinucleotide-utilizing enzymes involved in molybdopterin and thiamine biosynthesis family 1	1.31833	[]
Tanf_13430	DNA protection during starvation protein	1.19188	[]
Tanf_13435	Redox-sensitive transcriptional activator OxyR	1.8292	[]
Tanf_13440	Rubredoxin	1.32326	[]
Tanf_13450	Dolichyl-phosphate-mannose-protein mannosyltransferase	1.43805	[]
Tanf_13455	Permease YjgP/YjgQ family protein (Precursor)	1.67201	[]
Tanf_13460	TRNA-guanine transglycosylase	1.75603	[]
Tanf_13465	Methyltransferase type 11	1.21267	[]
Tanf_13470	Glycoside hydrolase 97 (Precursor)	2.16547	[]
Tanf_13475	Outer membrane protein SusC	1.48048	[]
Tanf_13480	SusD family protein	1.30365	[]
Tanf_13485	Outer membrane protein SusE	2.62533	[]
Tanf_13500	Putative ABC-type transport system inner membrane component	1.23751	[]
Tanf_13505	ABC-2 type transporter (Precursor)	1.20885	[]
Tanf_13515	Putative Fe(3+)-transporting ATPase (ABC-type transport system)	1.19204	[]
Tanf_13525	Outer membrane efflux protein	1.46234	[]
Tanf_13530	Transcriptional regulator	1.21743	[]
Tanf_13535	Pantothenate kinase	1.75896	[2.7.1.33,14,0.14;]
Tanf_13550	Peptidase C1B bleomycin hydrolase (Precursor)	1.51573	[]
Tanf_13555	PfkB domain protein	1.17224	[]
Tanf_13560	Toxin-antitoxin system, antitoxin component, Xre family	1.37224	[]
Tanf_13565	Toxin-antitoxin system, toxin component, RelE family	1.59769	[]
Tanf_13575	UDP-glucuronic acid decarboxylase 1 (UDP-glucuronatedecarboxylase 1) (UXS-1)	1.48871	[]
Tanf_13580	TonB-dependent receptor (Precursor)	1.14179	[]
Tanf_13585	Transcriptional regulator	1.24782	[]
Tanf_13590	F5/8 type C domain	1.14012	[]
Tanf_13595	Radical SAM domain protein	1.27873	[]
Tanf_13600	Conserved domain protein	1.0399	[]
Tanf_13605	Conserved domain protein	1.02558	[]
Tanf_13610	Peptidase, M50 family	1.0564	[]
Tanf_13630	Flavodoxin	1.6048	[]
Tanf_13635	7TM receptor with intracellular HD hydrolase	1.88363	[]
Tanf_13640	Icc family phosphohydrolase	2.05537	[]
Tanf_13645	Thiamine biosynthesis lipoprotein ApbE	1.33566	[]
Tanf_13650	TonB-linked outer membrane receptor	1.70473	[]
Tanf_13655	Bacterial group 2 Ig-like protein	1.36278	[]
Tanf_13660	PepSY-associated TM helix domain protein	1.44385	[]
Tanf_13665	Anaerobic cobalt chelatase CbiK	1.74504	[]
Tanf_13670	TonB-dependent siderophore receptor	1.49814	[]
Tanf_13680	PepSY domain protein	1.45062	[]
Tanf_13685	Cyclically-permuted mutarotase family protein	2.66052	[]
Tanf_13690	Sialate O-acetylesterase	2.57902	[]
Tanf_13695	Glycoside hydrolase family 20	1.43242	[]
Tanf_13700	Sialidase (Neuraminidase)	1.70844	[]
Tanf_13705	SusD family protein	1.27748	[]
Tanf_13710	SusC/RagA family TonB-linked outer membrane protein	1.33859	[]
Tanf_13715	MFS transporter	1.17924	[]
Tanf_13720	Renin binding protein (Predicted)	2.00218	[]
Tanf_13725	Dihydrodipicolinate synthetase family protein	1.56711	[]
Tanf_13755	AAA+ superfamily ATPase	1.14705	[]

## Sheet: 4 COG
Table S1 worksheet 4: PANNZER Cluster of Orthologous Groups Assignment for the proteome of T. forsythia ATCC 43037
Query ID	E-Value	Bitscore	Accession	Definition	Functional Class		Class	Number	General Category
Tanf_00095	4.97556e-95	300.867	COG1785	Alkaline phosphatase	Inorganic ion transport and metabolism		Class unknown	106
Tanf_00150	0.000513351	41.1448	COG0296	1,4-alpha-glucan branching enzyme	Carbohydrate transport and metabolism		Inorganic ion transport and metabolism	25	Metabolism
Tanf_00150	2.59575e-79	256.189	COG1649	Uncharacterized protein conserved in bacteria	Class unknown		Posttranslational modification, protein turnover, chaperones	12	Cellular Processes and Signaling
Tanf_00170	7.49917e-45	171.224	COG1629	Outer membrane receptor proteins, mostly Fe transport	Inorganic ion transport and metabolism		Carbohydrate transport and metabolism	7	Metabolism
Tanf_00170	3.13391e-16	81.3177	COG4206	Outer membrane cobalamin receptor protein	Coenzyme metabolism		Cell motility and secretion / Intracellular trafficking and secretion	7	Cellular Processes and Signaling
Tanf_00170	2.35002e-25	110.575	COG4771	Outer membrane receptor for ferrienterochelin and colicins	Inorganic ion transport and metabolism		Cell envelope biogenesis, outer membrane / Inorganic ion transport and metabolism	6	Cellular Processes and Signaling
Tanf_00170	1.19875e-18	89.4169	COG4772	Outer membrane receptor for Fe3+-dicitrate	Inorganic ion transport and metabolism		Amino acid transport and metabolism	4	Metabolism
Tanf_00170	2.99817e-10	62.4555	COG4773	Outer membrane receptor for ferric coprogen and ferric-rhodotorulic acid	Inorganic ion transport and metabolism		Lipid metabolism	2	Metabolism
Tanf_00170	2.08265e-09	59.4646	COG4774	Outer membrane receptor for monomeric catechols	Inorganic ion transport and metabolism		Cell division and chromosome partitioning	1	Cellular Processes and Signaling
Tanf_00180	3.61104e-17	85.3246	COG1629	Outer membrane receptor proteins, mostly Fe transport	Inorganic ion transport and metabolism		Coenzyme metabolism	1	Metabolism
Tanf_00180	1.90617e-09	60.1317	COG4206	Outer membrane cobalamin receptor protein	Coenzyme metabolism		DNA replication, recombination, and repair	1	Information Storage and Processing
Tanf_00180	1.10889e-06	51.2538	COG4771	Outer membrane receptor for ferrienterochelin and colicins	Inorganic ion transport and metabolism		Energy production and conversion	1	Metabolism
Tanf_00180	0.0015208	40.8817	COG4772	Outer membrane receptor for Fe3+-dicitrate	Inorganic ion transport and metabolism		Signal transduction mechanisms	1	Cellular Processes and Signaling
Tanf_00210	2.29794e-24	99.1502	COG1082	Sugar phosphate isomerases/epimerases	Carbohydrate transport and metabolism		Cell envelope biogenesis, outer membrane / Intracellular trafficking and secretion	1	Cellular Processes and Signaling
Tanf_00210	1.47582e-31	118.916	COG3622	Hydroxypyruvate isomerase	Carbohydrate transport and metabolism
Tanf_00210	2.19416e-05	43.6637	COG4130	Predicted sugar epimerase	Carbohydrate transport and metabolism
Tanf_00220	1.65451e-65	204.571	COG0545	FKBP-type peptidyl-prolyl cis-trans isomerases 1	Posttranslational modification, protein turnover, chaperones
Tanf_00220	1.16232e-08	51.8713	COG1047	FKBP-type peptidyl-prolyl cis-trans isomerases 2	Posttranslational modification, protein turnover, chaperones		General Category	Number	Percentage
Tanf_00240	6.97434e-35	141.564	COG1629	Outer membrane receptor proteins, mostly Fe transport	Inorganic ion transport and metabolism		Cellular Processes and Signaling	28	0.16
Tanf_00240	3.30684e-24	107.126	COG4206	Outer membrane cobalamin receptor protein	Coenzyme metabolism		Metabolism	40	0.228571
Tanf_00240	5.62933e-46	174.903	COG4771	Outer membrane receptor for ferrienterochelin and colicins	Inorganic ion transport and metabolism		Information Storage and Processing	1	0.00571429
Tanf_00240	5.40315e-09	58.6009	COG4772	Outer membrane receptor for Fe3+-dicitrate	Inorganic ion transport and metabolism		Class unknown	106	0.605714
Tanf_00240	2.38741e-05	46.6623	COG4773	Outer membrane receptor for ferric coprogen and ferric-rhodotorulic acid	Inorganic ion transport and metabolism		Total	175	1
Tanf_00240	9.31512e-08	54.457	COG4774	Outer membrane receptor for monomeric catechols	Inorganic ion transport and metabolism
Tanf_00250	9.49721e-70	233.129	COG4690	Dipeptidase	Amino acid transport and metabolism
Tanf_00335	1.82764e-19	92.6434	COG1629	Outer membrane receptor proteins, mostly Fe transport	Inorganic ion transport and metabolism
Tanf_00335	1.0381e-07	54.3537	COG4206	Outer membrane cobalamin receptor protein	Coenzyme metabolism
Tanf_00335	3.49623e-12	68.973	COG4771	Outer membrane receptor for ferrienterochelin and colicins	Inorganic ion transport and metabolism
Tanf_00335	0.000566312	42.4225	COG4772	Outer membrane receptor for Fe3+-dicitrate	Inorganic ion transport and metabolism
Tanf_00475	2.01304e-23	94.3672	COG1360	Flagellar motor protein	Cell motility and secretion
Tanf_00475	4.10513e-38	132.665	COG2885	Outer membrane protein and related peptidoglycan-associated (lipo)proteins	Cell envelope biogenesis, outer membrane
Tanf_00660	8.86393e-87	271.668	COG3876	Uncharacterized protein conserved in bacteria	Class unknown
Tanf_00785	4.44058e-22	101.118	COG1629	Outer membrane receptor proteins, mostly Fe transport	Inorganic ion transport and metabolism
Tanf_00785	7.28909e-05	45.4941	COG4206	Outer membrane cobalamin receptor protein	Coenzyme metabolism
Tanf_00785	9.37613e-08	54.7206	COG4771	Outer membrane receptor for ferrienterochelin and colicins	Inorganic ion transport and metabolism
Tanf_01080	1.26246e-10	64.1387	COG1629	Outer membrane receptor proteins, mostly Fe transport	Inorganic ion transport and metabolism
Tanf_01380	1.40677e-18	89.947	COG1629	Outer membrane receptor proteins, mostly Fe transport	Inorganic ion transport and metabolism
Tanf_01380	3.66161e-08	55.8945	COG4206	Outer membrane cobalamin receptor protein	Coenzyme metabolism
Tanf_01380	4.86436e-07	52.4094	COG4771	Outer membrane receptor for ferrienterochelin and colicins	Inorganic ion transport and metabolism
Tanf_01380	0.00974846	38.5731	COG4773	Outer membrane receptor for ferric coprogen and ferric-rhodotorulic acid	Inorganic ion transport and metabolism
Tanf_01635	6.83464e-13	61.8736	COG3015	Uncharacterized lipoprotein NlpE involved in copper resistance	Cell envelope biogenesis, outer membrane / Inorganic ion transport and metabolism
Tanf_02010	8.02679e-149	468.817	COG3250	Beta-galactosidase/beta-glucuronidase	Carbohydrate transport and metabolism
Tanf_02020	0.00192946	37.806	COG3021	Uncharacterized protein conserved in bacteria	Class unknown
Tanf_02020	9.10019e-30	113.65	COG3568	Metal-dependent hydrolase	Class unknown
Tanf_02130	2.04111e-33	128.439	COG0673	Predicted dehydrogenases and related proteins	Class unknown
Tanf_02130	2.51076e-05	45.2778	COG4263	Nitrous oxide reductase	Energy production and conversion
Tanf_02155	2.3894e-15	70.1366	COG0545	FKBP-type peptidyl-prolyl cis-trans isomerases 1	Posttranslational modification, protein turnover, chaperones
Tanf_02485	3.93002e-14	75.6946	COG1629	Outer membrane receptor proteins, mostly Fe transport	Inorganic ion transport and metabolism
Tanf_02485	3.46706e-06	49.7313	COG4206	Outer membrane cobalamin receptor protein	Coenzyme metabolism
Tanf_02485	2.76138e-05	46.6314	COG4771	Outer membrane receptor for ferrienterochelin and colicins	Inorganic ion transport and metabolism
Tanf_02485	0.000569103	42.4225	COG4772	Outer membrane receptor for Fe3+-dicitrate	Inorganic ion transport and metabolism
Tanf_02565	2.10094e-41	157.879	COG0793	Periplasmic protease	Cell envelope biogenesis, outer membrane
Tanf_02565	4.90191e-19	89.818	COG0823	Periplasmic component of the Tol biopolymer transport system	Intracellular trafficking and secretion
Tanf_02565	2.43016e-13	72.0988	COG0823	Periplasmic component of the Tol biopolymer transport system	Intracellular trafficking and secretion
Tanf_02565	9.11642e-12	67.0912	COG0823	Periplasmic component of the Tol biopolymer transport system	Intracellular trafficking and secretion
Tanf_02565	1.12537e-10	63.6244	COG0823	Periplasmic component of the Tol biopolymer transport system	Intracellular trafficking and secretion
Tanf_02565	2.0161e-08	56.3056	COG0823	Periplasmic component of the Tol biopolymer transport system	Intracellular trafficking and secretion
Tanf_02565	1.02913e-05	48.2946	COG1506	Dipeptidyl aminopeptidases/acylaminoacyl-peptidases	Amino acid transport and metabolism
Tanf_02565	0.00016513	44.0574	COG1506	Dipeptidyl aminopeptidases/acylaminoacyl-peptidases	Amino acid transport and metabolism
Tanf_02565	1.10983e-11	67.0359	COG2319	FOG: WD40 repeat	Class unknown
Tanf_02565	6.91189e-10	61.2579	COG2319	FOG: WD40 repeat	Class unknown
Tanf_02565	5.81137e-08	55.0947	COG2319	FOG: WD40 repeat	Class unknown
Tanf_02565	4.30974e-07	52.3983	COG2319	FOG: WD40 repeat	Class unknown
Tanf_02565	0.00648649	38.7362	COG3391	Uncharacterized conserved protein	Class unknown
Tanf_02565	6.00713e-58	211.982	COG4946	Uncharacterized protein related to the periplasmic component of the Tol biopolymer transport system	Class unknown
Tanf_02630	4.18299e-05	43.7438	COG3391	Uncharacterized conserved protein	Class unknown
Tanf_02630	0.00010965	42.203	COG3391	Uncharacterized conserved protein	Class unknown
Tanf_02915	0	577.826	COG3538	Uncharacterized conserved protein	Class unknown
Tanf_03310	1.25359e-05	45.1772	COG5492	Bacterial surface proteins containing Ig-like domains	Cell motility and secretion
Tanf_03310	0.000115555	42.0956	COG5492	Bacterial surface proteins containing Ig-like domains	Cell motility and secretion
Tanf_03665	3.5624e-12	69.5314	COG1629	Outer membrane receptor proteins, mostly Fe transport	Inorganic ion transport and metabolism
Tanf_03665	1.21334e-07	54.3537	COG4206	Outer membrane cobalamin receptor protein	Coenzyme metabolism
Tanf_03665	1.83052e-05	47.4201	COG4206	Outer membrane cobalamin receptor protein	Coenzyme metabolism
Tanf_03665	1.61499e-06	50.8686	COG4771	Outer membrane receptor for ferrienterochelin and colicins	Inorganic ion transport and metabolism
Tanf_03675	0.00078363	38.3779	COG0386	Glutathione peroxidase	Posttranslational modification, protein turnover, chaperones
Tanf_03675	5.6784e-14	67.2312	COG0526	Thiol-disulfide isomerase and thioredoxins	Posttranslational modification, protein turnover, chaperones / Energy production and conversion
Tanf_03675	0.000130406	40.3224	COG1225	Peroxiredoxin	Posttranslational modification, protein turnover, chaperones
Tanf_03675	2.17324e-05	44.2718	COG3118	Thioredoxin domain-containing protein	Posttranslational modification, protein turnover, chaperones
Tanf_03780	1.81065e-57	204.231	COG0612	Predicted Zn-dependent peptidases	Class unknown
Tanf_03780	8.88997e-15	76.3445	COG0612	Predicted Zn-dependent peptidases	Class unknown
Tanf_03780	1.38876e-16	83.5778	COG1025	Secreted/periplasmic Zn-dependent peptidases, insulinase-like	Posttranslational modification, protein turnover, chaperones
Tanf_03780	1.1909e-06	51.1837	COG1026	Predicted Zn-dependent peptidases, insulinase-like	Class unknown
Tanf_04005	3.60019e-24	101.86	COG0673	Predicted dehydrogenases and related proteins	Class unknown
Tanf_04220	0.000935626	39.682	COG2067	Long-chain fatty acid transport protein	Lipid metabolism
Tanf_04515	1.82084e-125	394.985	COG3525	N-acetyl-beta-hexosaminidase	Carbohydrate transport and metabolism
Tanf_04530	6.57032e-90	264.899	COG0605	Superoxide dismutase	Inorganic ion transport and metabolism
Tanf_04820	4.93396e-05	45.5624	COG5492	Bacterial surface proteins containing Ig-like domains	Cell motility and secretion
Tanf_04930	0.000174329	42.1899	COG0265	Trypsin-like serine proteases, typically periplasmic, contain C-terminal PDZ domain	Posttranslational modification, protein turnover, chaperones
Tanf_04930	7.64919e-15	75.0608	COG0793	Periplasmic protease	Cell envelope biogenesis, outer membrane
Tanf_04930	0.0025558	38.9611	COG3975	Predicted protease with the C-terminal PDZ domain	Class unknown
Tanf_05520	4.56661e-10	54.9351	COG0450	Peroxiredoxin	Posttranslational modification, protein turnover, chaperones
Tanf_05520	9.25021e-30	108.888	COG1225	Peroxiredoxin	Posttranslational modification, protein turnover, chaperones
Tanf_05520	1.01706e-05	43.5535	COG1999	Uncharacterized protein SCO1/SenC/PrrC, involved in biogenesis of respiratory and photosynthetic systems	Class unknown
Tanf_06055	9.51063e-05	44.0665	COG0457	FOG: TPR repeat	Class unknown
Tanf_06055	0.000395536	42.1405	COG0457	FOG: TPR repeat	Class unknown
Tanf_06055	0.00829568	38.1015	COG0790	FOG: TPR repeat, SEL1 subfamily	Class unknown
Tanf_06055	4.95769e-13	69.0115	COG1729	Uncharacterized protein conserved in bacteria	Class unknown
Tanf_06055	1.62355e-12	67.4707	COG1729	Uncharacterized protein conserved in bacteria	Class unknown
Tanf_06055	1.61032e-07	52.4479	COG1729	Uncharacterized protein conserved in bacteria	Class unknown
Tanf_06055	7.35084e-06	47.4404	COG1729	Uncharacterized protein conserved in bacteria	Class unknown
Tanf_06055	0.00029107	42.7692	COG2956	Predicted N-acetylglucosaminyl transferase	Carbohydrate transport and metabolism
Tanf_06055	0.000111232	43.5675	COG3063	Tfp pilus assembly protein PilF	Cell motility and secretion / Intracellular trafficking and secretion
Tanf_06055	0.00249749	39.3303	COG3063	Tfp pilus assembly protein PilF	Cell motility and secretion / Intracellular trafficking and secretion
Tanf_06055	1.363e-06	49.6193	COG4105	DNA uptake lipoprotein	Class unknown
Tanf_06055	2.09058e-05	45.7673	COG4105	DNA uptake lipoprotein	Class unknown
Tanf_06055	0.00106368	40.7598	COG4105	DNA uptake lipoprotein	Class unknown
Tanf_06055	0.00208518	39.6042	COG4105	DNA uptake lipoprotein	Class unknown
Tanf_06055	0.00271931	39.219	COG4105	DNA uptake lipoprotein	Class unknown
Tanf_06055	0.0064699	38.0634	COG4105	DNA uptake lipoprotein	Class unknown
Tanf_06055	0.000692852	42.0025	COG4783	Putative Zn-dependent protease, contains TPR repeats	Class unknown
Tanf_06225	5.30637e-46	171.824	COG3227	Zinc metalloprotease (elastase)	Amino acid transport and metabolism
Tanf_06265	2.43858e-86	254.475	COG0386	Glutathione peroxidase	Posttranslational modification, protein turnover, chaperones
Tanf_06265	0.00251201	35.7001	COG1225	Peroxiredoxin	Posttranslational modification, protein turnover, chaperones
Tanf_06285	1.21624e-16	83.3986	COG1629	Outer membrane receptor proteins, mostly Fe transport	Inorganic ion transport and metabolism
Tanf_06285	4.23619e-12	68.6061	COG4206	Outer membrane cobalamin receptor protein	Coenzyme metabolism
Tanf_06285	2.20435e-09	60.1134	COG4771	Outer membrane receptor for ferrienterochelin and colicins	Inorganic ion transport and metabolism
Tanf_06695	8.52721e-12	62.4631	COG1729	Uncharacterized protein conserved in bacteria	Class unknown
Tanf_06695	1.93709e-15	72.3461	COG4105	DNA uptake lipoprotein	Class unknown
Tanf_07030	2.47614e-21	98.8066	COG1629	Outer membrane receptor proteins, mostly Fe transport	Inorganic ion transport and metabolism
Tanf_07030	2.90444e-05	46.6497	COG4206	Outer membrane cobalamin receptor protein	Coenzyme metabolism
Tanf_07030	6.57901e-07	52.0242	COG4771	Outer membrane receptor for ferrienterochelin and colicins	Inorganic ion transport and metabolism
Tanf_07030	0.000132458	44.7337	COG4772	Outer membrane receptor for Fe3+-dicitrate	Inorganic ion transport and metabolism
Tanf_07095	1.96413e-19	89.0125	COG1649	Uncharacterized protein conserved in bacteria	Class unknown
Tanf_07265	2.41973e-05	44.4068	COG5492	Bacterial surface proteins containing Ig-like domains	Cell motility and secretion
Tanf_07265	7.03198e-05	42.866	COG5492	Bacterial surface proteins containing Ig-like domains	Cell motility and secretion
Tanf_07305	2.16089e-07	50.5011	COG3063	Tfp pilus assembly protein PilF	Cell motility and secretion / Intracellular trafficking and secretion
Tanf_07305	0.00221865	38.1268	COG4235	Cytochrome c biogenesis factor	Posttranslational modification, protein turnover, chaperones
Tanf_07305	0.00255749	38.1268	COG4235	Cytochrome c biogenesis factor	Posttranslational modification, protein turnover, chaperones
Tanf_07305	0.000613682	40.4617	COG4783	Putative Zn-dependent protease, contains TPR repeats	Class unknown
Tanf_07305	0.00252151	38.5357	COG4783	Putative Zn-dependent protease, contains TPR repeats	Class unknown
Tanf_07305	3.26364e-06	47.0439	COG5010	Flp pilus assembly protein TadD, contains TPR repeats	Intracellular trafficking and secretion
Tanf_07420	0.00526974	34.8159	COG3087	Cell division protein	Cell division and chromosome partitioning
Tanf_07420	0.000353696	37.9443	COG3147	Uncharacterized protein conserved in bacteria	Class unknown
Tanf_07430	1.00821e-37	140.38	COG0673	Predicted dehydrogenases and related proteins	Class unknown
Tanf_07615	3.31978e-41	153.019	COG1538	Outer membrane protein	Cell envelope biogenesis, outer membrane / Intracellular trafficking and secretion
Tanf_07640	4.92479e-16	81.4726	COG1629	Outer membrane receptor proteins, mostly Fe transport	Inorganic ion transport and metabolism
Tanf_07640	9.27691e-11	64.3689	COG4206	Outer membrane cobalamin receptor protein	Coenzyme metabolism
Tanf_07640	1.09566e-06	51.2538	COG4771	Outer membrane receptor for ferrienterochelin and colicins	Inorganic ion transport and metabolism
Tanf_07655	5.39811e-79	252.085	COG4826	Serine protease inhibitor	Posttranslational modification, protein turnover, chaperones
Tanf_08225	0	698.019	COG3590	Predicted metalloendopeptidase	Posttranslational modification, protein turnover, chaperones
Tanf_08320	3.08781e-20	95.3398	COG1629	Outer membrane receptor proteins, mostly Fe transport	Inorganic ion transport and metabolism
Tanf_08320	1.8711e-11	66.6801	COG4206	Outer membrane cobalamin receptor protein	Coenzyme metabolism
Tanf_08320	8.69403e-13	71.2842	COG4771	Outer membrane receptor for ferrienterochelin and colicins	Inorganic ion transport and metabolism
Tanf_08335	4.52943e-16	81.8578	COG1629	Outer membrane receptor proteins, mostly Fe transport	Inorganic ion transport and metabolism
Tanf_08335	2.71291e-07	53.1981	COG4206	Outer membrane cobalamin receptor protein	Coenzyme metabolism
Tanf_08335	9.05515e-10	61.269	COG4771	Outer membrane receptor for ferrienterochelin and colicins	Inorganic ion transport and metabolism
Tanf_08515	2.08114e-23	98.1728	COG0793	Periplasmic protease	Cell envelope biogenesis, outer membrane
Tanf_08680	1.96928e-85	264.257	COG2017	Galactose mutarotase and related enzymes	Carbohydrate transport and metabolism
Tanf_09025	2.38669e-19	88.1576	COG0793	Periplasmic protease	Cell envelope biogenesis, outer membrane
Tanf_09365	1.59818e-18	89.5618	COG1629	Outer membrane receptor proteins, mostly Fe transport	Inorganic ion transport and metabolism
Tanf_09365	6.65212e-08	55.1241	COG4206	Outer membrane cobalamin receptor protein	Coenzyme metabolism
Tanf_09365	1.99696e-12	69.7434	COG4771	Outer membrane receptor for ferrienterochelin and colicins	Inorganic ion transport and metabolism
Tanf_09365	0.000391786	43.1929	COG4772	Outer membrane receptor for Fe3+-dicitrate	Inorganic ion transport and metabolism
Tanf_09615	0.00842556	36.9653	COG3071	Uncharacterized enzyme of heme biosynthesis	Coenzyme metabolism
Tanf_09795	3.87157e-08	48.5445	COG2825	Outer membrane protein	Cell envelope biogenesis, outer membrane
Tanf_09805	1.1287e-14	76.6465	COG0729	Outer membrane protein	Cell envelope biogenesis, outer membrane
Tanf_09805	1.10762e-07	53.8925	COG2831	Hemolysin activation/secretion protein	Intracellular trafficking and secretion
Tanf_09805	1.73841e-81	280.393	COG4775	Outer membrane protein/protective antigen OMA87	Cell envelope biogenesis, outer membrane
Tanf_09940	2.79269e-19	92.2582	COG1629	Outer membrane receptor proteins, mostly Fe transport	Inorganic ion transport and metabolism
Tanf_09940	3.26152e-11	65.9097	COG4206	Outer membrane cobalamin receptor protein	Coenzyme metabolism
Tanf_09940	1.36523e-07	54.3354	COG4771	Outer membrane receptor for ferrienterochelin and colicins	Inorganic ion transport and metabolism
Tanf_09940	0.00125942	41.2386	COG4771	Outer membrane receptor for ferrienterochelin and colicins	Inorganic ion transport and metabolism
Tanf_09940	0.000424121	42.8077	COG4772	Outer membrane receptor for Fe3+-dicitrate	Inorganic ion transport and metabolism
Tanf_09940	3.06537e-06	49.7439	COG4773	Outer membrane receptor for ferric coprogen and ferric-rhodotorulic acid	Inorganic ion transport and metabolism
Tanf_09940	0.0063567	39.0491	COG4774	Outer membrane receptor for monomeric catechols	Inorganic ion transport and metabolism
Tanf_09960	7.55901e-15	78.0058	COG1629	Outer membrane receptor proteins, mostly Fe transport	Inorganic ion transport and metabolism
Tanf_09960	1.66207e-05	47.4201	COG4206	Outer membrane cobalamin receptor protein	Coenzyme metabolism
Tanf_09960	1.20183e-06	51.2538	COG4771	Outer membrane receptor for ferrienterochelin and colicins	Inorganic ion transport and metabolism
Tanf_10145	4.8567e-05	43.5884	COG1729	Uncharacterized protein conserved in bacteria	Class unknown
Tanf_10630	3.44762e-06	47.5827	COG0265	Trypsin-like serine proteases, typically periplasmic, contain C-terminal PDZ domain	Posttranslational modification, protein turnover, chaperones
Tanf_10630	2.96498e-08	54.2601	COG0793	Periplasmic protease	Cell envelope biogenesis, outer membrane
Tanf_10630	0.000239447	41.9337	COG0793	Periplasmic protease	Cell envelope biogenesis, outer membrane
Tanf_10855	7.90155e-15	69.9334	COG2755	Lysophospholipase L1 and related esterases	Amino acid transport and metabolism
Tanf_10935	1.37008e-05	44.6765	COG1360	Flagellar motor protein	Cell motility and secretion
Tanf_10935	1.10748e-14	71.0333	COG2885	Outer membrane protein and related peptidoglycan-associated (lipo)proteins	Cell envelope biogenesis, outer membrane
Tanf_11255	5.25964e-17	84.9394	COG1629	Outer membrane receptor proteins, mostly Fe transport	Inorganic ion transport and metabolism
Tanf_11255	4.75168e-10	62.0577	COG4206	Outer membrane cobalamin receptor protein	Coenzyme metabolism
Tanf_11255	8.02721e-11	64.7358	COG4771	Outer membrane receptor for ferrienterochelin and colicins	Inorganic ion transport and metabolism
Tanf_11390	2.31874e-09	58.1716	COG2067	Long-chain fatty acid transport protein	Lipid metabolism
Tanf_11420	5.27368e-85	268.687	COG0265	Trypsin-like serine proteases, typically periplasmic, contain C-terminal PDZ domain	Posttranslational modification, protein turnover, chaperones
Tanf_11420	0.000146561	42.7041	COG0793	Periplasmic protease	Cell envelope biogenesis, outer membrane
Tanf_11420	0.00379059	38.1561	COG3480	Predicted secreted protein containing a PDZ domain	Signal transduction mechanisms
Tanf_11420	0.000872137	40.5019	COG3975	Predicted protease with the C-terminal PDZ domain	Class unknown
Tanf_11435	2.94803e-16	75.2679	COG1082	Sugar phosphate isomerases/epimerases	Carbohydrate transport and metabolism
Tanf_12375	0.0020728	38.9451	COG3063	Tfp pilus assembly protein PilF	Cell motility and secretion / Intracellular trafficking and secretion
Tanf_12375	0.000123928	42.4215	COG5010	Flp pilus assembly protein TadD, contains TPR repeats	Intracellular trafficking and secretion
Tanf_12435	2.1346e-06	49.8819	COG3292	Predicted periplasmic ligand-binding sensor domain	Signal transduction mechanisms
Tanf_12435	1.41627e-05	47.1855	COG3292	Predicted periplasmic ligand-binding sensor domain	Signal transduction mechanisms
Tanf_12670	6.11422e-09	58.7459	COG1629	Outer membrane receptor proteins, mostly Fe transport	Inorganic ion transport and metabolism
Tanf_12670	0.00134384	41.2569	COG4206	Outer membrane cobalamin receptor protein	Coenzyme metabolism
Tanf_12670	3.45847e-07	53.1798	COG4771	Outer membrane receptor for ferrienterochelin and colicins	Inorganic ion transport and metabolism
Tanf_12975	0.000429658	41.9755	COG3055	Uncharacterized protein conserved in bacteria	Class unknown
Tanf_12975	0.00242284	39.2791	COG3055	Uncharacterized protein conserved in bacteria	Class unknown
Tanf_13170	1.3267e-10	61.251	COG0760	Parvulin-like peptidyl-prolyl isomerase	Posttranslational modification, protein turnover, chaperones
Tanf_13170	2.32409e-07	51.2358	COG0760	Parvulin-like peptidyl-prolyl isomerase	Posttranslational modification, protein turnover, chaperones
Tanf_13180	2.52588e-17	81.2814	COG0760	Parvulin-like peptidyl-prolyl isomerase	Posttranslational modification, protein turnover, chaperones
Tanf_13475	2.98334e-19	91.873	COG1629	Outer membrane receptor proteins, mostly Fe transport	Inorganic ion transport and metabolism
Tanf_13475	6.38645e-09	58.2057	COG4206	Outer membrane cobalamin receptor protein	Coenzyme metabolism
Tanf_13475	7.93336e-05	45.0906	COG4771	Outer membrane receptor for ferrienterochelin and colicins	Inorganic ion transport and metabolism
Tanf_13550	9.34308e-17	80.2247	COG3579	Aminopeptidase C	Amino acid transport and metabolism
Tanf_13630	0.000133085	39.2867	COG0716	Flavodoxins	Energy production and conversion
Tanf_13640	2.05464e-08	53.6807	COG0420	DNA repair exonuclease	DNA replication, recombination, and repair
Tanf_13640	4.37533e-06	46.2597	COG1408	Predicted phosphohydrolases	Class unknown
Tanf_13640	1.67519e-11	62.6737	COG1409	Predicted phosphohydrolases	Class unknown
Tanf_13640	0.000117059	41.5832	COG2129	Predicted phosphoesterases, related to the Icc protein	Class unknown
Tanf_13665	0.000223462	40.4889	COG2138	Sirohydrochlorin ferrochelatase	Inorganic ion transport and metabolism
Tanf_13665	2.62374e-75	234.29	COG4822	Cobalamin biosynthesis protein CbiK, Co2+ chelatase	Coenzyme metabolism
Tanf_13670	1.65718e-66	235.938	COG1629	Outer membrane receptor proteins, mostly Fe transport	Inorganic ion transport and metabolism
Tanf_13670	5.44577e-20	93.2589	COG4206	Outer membrane cobalamin receptor protein	Coenzyme metabolism
Tanf_13670	3.57733e-29	122.901	COG4771	Outer membrane receptor for ferrienterochelin and colicins	Inorganic ion transport and metabolism
Tanf_13670	1.51897e-27	117.922	COG4772	Outer membrane receptor for Fe3+-dicitrate	Inorganic ion transport and metabolism
Tanf_13670	7.93418e-41	158.755	COG4773	Outer membrane receptor for ferric coprogen and ferric-rhodotorulic acid	Inorganic ion transport and metabolism
Tanf_13670	1.97109e-59	215.085	COG4774	Outer membrane receptor for monomeric catechols	Inorganic ion transport and metabolism
Tanf_13700	2.10864e-14	74.8884	COG4409	Neuraminidase (sialidase)	Carbohydrate transport and metabolism
Tanf_13710	3.23381e-13	72.613	COG1629	Outer membrane receptor proteins, mostly Fe transport	Inorganic ion transport and metabolism
Tanf_13710	1.90966e-07	53.5833	COG4206	Outer membrane cobalamin receptor protein	Coenzyme metabolism
Tanf_13710	0.000847452	42.009	COG4771	Outer membrane receptor for ferrienterochelin and colicins	Inorganic ion transport and metabolism

## Sheet: 5 CTD proteins
Table S1 worksheet 5: List of predicted CTD proteins in the entire proteome of T. forsythia ATCC 43037
NCBI Locus Tag	Description
Tanf_00535	hypothetical protein
Tanf_02330	hypothetical protein
Tanf_03080	hypothetical protein
Tanf_03310	Bacterial group 2 Ig-like protein
Tanf_03370	Surface layer protein A
Tanf_03375	Surface layer protein B (Fragment)
Tanf_03675	alkyl hydroperoxide reductase
Tanf_03900	hypothetical protein
Tanf_04820	surface antigen BspA
Tanf_05510	hypothetical protein
Tanf_05525	hypothetical protein
Tanf_05655	hypothetical protein
Tanf_05795	Surface antigen BspA
Tanf_06020	possible hemagglutinin/hemolysin
Tanf_06260	hypothetical protein
Tanf_07455	hypothetical protein
Tanf_08920	hypothetical protein
Tanf_10185	hypothetical protein
Tanf_10485	hypothetical protein
Tanf_10605	hypothetical protein
Tanf_10615	hypothetical protein
Tanf_10675	hypothetical protein
Tanf_12175	hypothetical protein
Tanf_12195	hypothetical protein
Tanf_12435	Immunoreactive 84 kDa antigen PG93
Tanf_13035	hypothetical protein

## Sheet: 6 CELLO
Table S1 worksheet 6: CELLO subcellular localization prediction for the entire proteome of T. forsythia ATCC 43037
ID	Score Extracellular	Score Outer Membrane	Score Periplasmic	Score Inner Membrane	Score Cytoplasmic	Final
Tanf_13710	0.304	4.294	0.087	0.251	0.065	OuterMembrane
Tanf_03375	0.63	0.958	2.737	0.553	0.122	Periplasmic
Tanf_04820	1.361	0.915	1.924	0.555	0.246	Periplasmic
Tanf_03370	0.464	3.296	0.66	0.353	0.227	OuterMembrane
Tanf_08335	0.482	4.21	0.109	0.144	0.053	OuterMembrane
Tanf_13655	0.671	0.256	3.624	0.053	0.395	Periplasmic
Tanf_13705	0.521	3.279	0.795	0.103	0.303	OuterMembrane
Tanf_02425	3.222	0.919	0.222	0.516	0.121	Extracellular
Tanf_09370	1.193	3.16	0.411	0.037	0.198	OuterMembrane
Tanf_08330	1.934	0.738	2.035	0.085	0.208	Periplasmic
Tanf_06020	3.347	0.829	0.141	0.56	0.123	Extracellular
Tanf_12375	0.619	1.569	2.443	0.081	0.287	Periplasmic
Tanf_09365	0.29	4.459	0.077	0.123	0.052	OuterMembrane
Tanf_03910	0.199	0.103	2.475	0.106	2.117	Periplasmic
Tanf_02485	0.509	4.11	0.075	0.244	0.063	OuterMembrane
Tanf_09520	0.342	0.088	3.761	0.146	0.662	Periplasmic
Tanf_09615	0.475	0.261	3.763	0.078	0.423	Periplasmic
Tanf_04220	0.609	3.962	0.341	0.062	0.027	OuterMembrane
Tanf_08320	0.375	4.327	0.062	0.18	0.056	OuterMembrane
Tanf_13475	0.334	4.443	0.072	0.107	0.045	OuterMembrane
Tanf_03665	0.313	4.191	0.071	0.347	0.077	OuterMembrane
Tanf_00180	0.223	4.555	0.07	0.089	0.063	OuterMembrane
Tanf_11435	0.978	0.305	1.746	0.053	1.917	Cytoplasmic
Tanf_04005	0.031	0.055	4.299	0.024	0.591	Periplasmic
Tanf_00785	0.245	4.454	0.107	0.146	0.049	OuterMembrane
Tanf_11420	0.933	3.187	0.309	0.068	0.502	OuterMembrane
Tanf_04930	0.942	1.922	0.678	0.415	1.042	OuterMembrane
Tanf_13105	2.112	1.828	1.024	0.013	0.023	Extracellular
Tanf_02580	0.556	3.924	0.144	0.285	0.092	OuterMembrane
Tanf_06285	0.308	4.395	0.059	0.181	0.057	OuterMembrane
Tanf_04855	1.896	2.554	0.415	0.069	0.065	OuterMembrane
Tanf_11390	0.5	4.373	0.09	0.028	0.008	OuterMembrane
Tanf_07305	0.991	1.333	2.047	0.117	0.512	Periplasmic
Tanf_10775	1.257	0.465	3.208	0.019	0.05	Periplasmic
Tanf_13480	1.46	2.555	0.349	0.066	0.57	OuterMembrane
Tanf_10675	0.272	1.012	2.198	0.3	1.218	Periplasmic
Tanf_03675	0.137	0.076	0.324	0.036	4.426	Cytoplasmic
Tanf_13015	1.05	0.399	3.401	0.014	0.137	Periplasmic
Tanf_02630	3.058	0.98	0.827	0.015	0.119	Extracellular
Tanf_00790	0.219	0.805	0.862	0.377	2.737	Cytoplasmic
Tanf_08325	0.488	1.612	2.332	0.082	0.486	Periplasmic
Tanf_00250	0.41	0.329	3.042	0.481	0.739	Periplasmic
Tanf_09620	0.355	4.517	0.104	0.006	0.017	OuterMembrane
Tanf_00185	1.281	1.016	1.445	0.134	1.124	Periplasmic
Tanf_13170	0.085	0.298	0.79	0.103	3.724	Cytoplasmic
Tanf_00335	0.147	4.587	0.068	0.145	0.054	OuterMembrane
Tanf_09940	0.29	4.301	0.101	0.241	0.066	OuterMembrane
Tanf_06290	0.559	0.212	3.579	0.209	0.441	Periplasmic
Tanf_07655	0.16	0.23	1.929	0.218	2.463	Cytoplasmic
Tanf_10985	0.988	3.258	0.485	0.06	0.208	OuterMembrane
Tanf_10630	1.681	1.997	0.352	0.075	0.895	OuterMembrane
Tanf_03670	0.202	0.235	0.922	0.267	3.374	Cytoplasmic
Tanf_10595	0.833	1.742	0.447	0.052	1.926	Cytoplasmic
Tanf_02480	1.009	0.914	1.322	0.171	1.585	Cytoplasmic
Tanf_00330	0.299	0.218	3.171	0.028	1.283	Periplasmic
Tanf_05655	3.603	1.104	0.203	0.015	0.075	Extracellular
Tanf_00990	3.807	0.921	0.169	0.074	0.029	Extracellular
Tanf_09960	0.823	3.822	0.107	0.183	0.064	OuterMembrane
Tanf_03150	0.578	0.29	3.766	0.169	0.197	Periplasmic
Tanf_00095	0.666	0.504	3.466	0.178	0.187	Periplasmic
Tanf_12670	0.332	4.267	0.077	0.253	0.07	OuterMembrane
Tanf_06055	0.561	3.599	0.284	0.336	0.22	OuterMembrane
Tanf_03780	0.423	1.025	0.337	0.734	2.481	Cytoplasmic
Tanf_04010	1.4	0.149	3.257	0.013	0.181	Periplasmic
Tanf_09820	0.344	3.717	0.65	0.105	0.184	OuterMembrane
Tanf_09945	1.202	0.633	2.71	0.11	0.345	Periplasmic
Tanf_03025	0.526	0.427	1.199	0.556	2.292	Cytoplasmic
Tanf_09445	0.721	0.29	1.862	0.498	1.629	Periplasmic
Tanf_08315	2.494	0.45	1.969	0.025	0.062	Extracellular
Tanf_12975	1.857	2.94	0.103	0.072	0.029	OuterMembrane
Tanf_01080	0.356	4.207	0.097	0.268	0.073	OuterMembrane
Tanf_13280	0.496	2.452	0.137	0.047	1.868	OuterMembrane
Tanf_11255	0.407	4.251	0.065	0.214	0.063	OuterMembrane
Tanf_10190	0.335	0.05	0.819	0.05	3.745	Cytoplasmic
Tanf_07420	0.642	0.697	1.749	0.224	1.689	Periplasmic
Tanf_10220	0.068	0.105	0.21	0.048	4.569	Cytoplasmic
Tanf_05475	1.787	2.471	0.601	0.048	0.093	OuterMembrane
Tanf_09025	0.498	2.788	0.374	0.124	1.215	OuterMembrane
Tanf_08965	3.307	0.941	0.103	0.53	0.12	Extracellular
Tanf_13485	2.128	1.573	1.092	0.017	0.189	Extracellular
Tanf_00170	0.434	3.602	0.753	0.123	0.088	OuterMembrane
Tanf_01380	0.483	4.209	0.086	0.169	0.054	OuterMembrane
Tanf_06535	1.658	0.935	1.376	0.103	0.927	Extracellular
Tanf_02915	0.309	0.11	1.727	0.322	2.532	Cytoplasmic
Tanf_04530	1.018	0.295	0.437	0.176	3.075	Cytoplasmic
Tanf_06545	1.039	0.97	1.562	0.227	1.202	Periplasmic
Tanf_02020	0.01	0.017	0.356	0.079	4.539	Cytoplasmic
Tanf_12435	2.891	1.251	0.368	0.266	0.223	Extracellular
Tanf_13665	0.048	0.023	0.751	0.138	4.04	Cytoplasmic
Tanf_12860	0.998	2.951	0.561	0.07	0.42	OuterMembrane
Tanf_05520	0.209	1.036	3.194	0.095	0.466	Periplasmic
Tanf_07845	0.151	0.396	2.164	1.912	0.377	Periplasmic
Tanf_13670	0.173	4.377	0.373	0.047	0.029	OuterMembrane
Tanf_06060	0.169	4.66	0.112	0.029	0.031	OuterMembrane
Tanf_02155	0.803	0.17	3.356	0.115	0.556	Periplasmic
Tanf_05505	2.151	2.376	0.331	0.024	0.118	OuterMembrane
Tanf_04515	0.185	0.388	0.649	0.267	3.512	Cytoplasmic
Tanf_02330	2.349	1.242	0.676	0.591	0.141	Extracellular
Tanf_06265	0.344	0.147	2.389	0.086	2.035	Periplasmic
Tanf_08225	0.32	0.67	2.032	0.086	1.892	Periplasmic
Tanf_07615	0.11	0.721	1.215	0.706	2.249	Cytoplasmic
Tanf_13640	0.998	0.315	0.611	0.123	2.953	Cytoplasmic
Tanf_09805	0.245	4.202	0.203	0.187	0.163	OuterMembrane
Tanf_11375	0.594	2.94	0.906	0.38	0.18	OuterMembrane
Tanf_10605	1.328	1.522	0.417	0.131	1.601	Cytoplasmic
Tanf_07645	1.31	1.257	1.861	0.14	0.432	Periplasmic
Tanf_10855	0.255	0.115	2.917	0.314	1.4	Periplasmic
Tanf_05510	1.174	2.258	1.095	0.08	0.393	OuterMembrane
Tanf_08890	1.399	1.042	1.598	0.099	0.862	Periplasmic
Tanf_12970	1.292	2.488	0.271	0.315	0.634	OuterMembrane
Tanf_07425	0.442	0.748	1.933	0.62	1.257	Periplasmic
Tanf_08510	2.519	1.079	0.499	0.696	0.208	Extracellular
Tanf_05585	0.557	0.116	3.258	0.17	0.9	Periplasmic
Tanf_05640	0.211	0.166	0.639	0.031	3.952	Cytoplasmic
Tanf_01450	0.936	0.458	2.475	0.308	0.823	Periplasmic
Tanf_12265	0.775	0.991	0.821	0.63	1.784	Cytoplasmic
Tanf_13180	0.08	0.71	0.54	0.134	3.536	Cytoplasmic
Tanf_07640	0.196	4.574	0.06	0.124	0.046	OuterMembrane
Tanf_00220	0.466	0.565	2.799	0.267	0.904	Periplasmic
Tanf_13700	1.229	1.783	0.959	0.324	0.705	OuterMembrane
Tanf_13550	2.071	0.892	1.362	0.037	0.638	Extracellular
Tanf_01385	2.325	2	0.572	0.039	0.064	Extracellular
Tanf_09965	0.131	0.187	0.322	0.254	4.105	Cytoplasmic
Tanf_10935	0.664	1.252	2.747	0.068	0.27	Periplasmic
Tanf_00240	0.697	3.722	0.232	0.174	0.175	OuterMembrane
Tanf_05560	0.544	0.164	2.543	0.409	1.341	Periplasmic
Tanf_01050	0.497	0.285	0.93	0.171	3.117	Cytoplasmic
Tanf_12200	0.296	0.772	2.307	0.807	0.818	Periplasmic
Tanf_00660	0.158	0.848	1.21	1.383	1.402	Cytoplasmic
Tanf_00065	3.726	0.86	0.322	0.058	0.034	Extracellular
Tanf_09950	1.86	2.366	0.416	0.057	0.302	OuterMembrane
Tanf_12465	0.552	2.254	0.554	1.035	0.606	OuterMembrane
Tanf_03695	0.628	3.187	0.407	0.307	0.472	OuterMembrane
Tanf_02565	0.521	1.369	2.165	0.372	0.571	Periplasmic
Tanf_12880	0.466	0.888	2.329	0.172	1.144	Periplasmic
Tanf_12120	1.037	1.655	0.817	0.358	1.133	OuterMembrane
Tanf_13630	0.653	1.469	1.868	0.212	0.799	Periplasmic
Tanf_11165	0.352	1.084	1.286	0.269	2.01	Cytoplasmic
Tanf_10960	0.264	1.382	0.802	0.907	1.645	Cytoplasmic
Tanf_03400	0.876	3.384	0.574	0.078	0.088	OuterMembrane
Tanf_07795	0.711	0.258	0.763	0.046	3.222	Cytoplasmic
Tanf_07010	0.083	0.179	1.128	0.09	3.519	Cytoplasmic
Tanf_01635	1.021	0.301	1.691	0.055	1.932	Cytoplasmic
Tanf_03830	0.133	0.245	0.185	0.039	4.397	Cytoplasmic
Tanf_10060	1.05	1.654	1.905	0.072	0.318	Periplasmic
Tanf_07080	0.413	4.196	0.139	0.189	0.063	OuterMembrane
Tanf_03655	0.365	4.227	0.1	0.242	0.066	OuterMembrane
Tanf_00445	0.323	0.218	0.888	0.333	3.238	Cytoplasmic
Tanf_13010	0.945	2.67	1.053	0.109	0.224	OuterMembrane
Tanf_06555	1.323	0.783	0.894	0.328	1.672	Cytoplasmic
Tanf_06680	0.732	3.511	0.264	0.145	0.348	OuterMembrane
Tanf_12665	0.505	1.361	1.592	0.2	1.342	Periplasmic
Tanf_10145	0.503	1.136	0.83	0.053	2.478	Cytoplasmic
Tanf_03660	1.344	2.282	0.977	0.093	0.304	OuterMembrane
Tanf_07430	0.427	0.101	3.592	0.267	0.612	Periplasmic
Tanf_00210	0.022	0.102	0.231	0.062	4.583	Cytoplasmic
Tanf_13035	0.604	1.53	1.268	0.376	1.223	OuterMembrane
Tanf_00475	1.018	0.833	1.738	0.314	1.096	Periplasmic
Tanf_08680	2.293	0.487	1.553	0.051	0.616	Extracellular
Tanf_00150	0.201	0.584	0.467	0.235	3.513	Cytoplasmic
Tanf_11855	3.51	1.039	0.414	0.019	0.018	Extracellular
Tanf_06530	2.314	2.602	0.038	0.03	0.016	OuterMembrane
Tanf_03310	0.123	0.663	1.872	0.794	1.548	Periplasmic
Tanf_08090	0.684	0.088	3.628	0.05	0.551	Periplasmic
Tanf_07095	0.159	0.876	3.739	0.015	0.21	Periplasmic
Tanf_08515	0.53	1.504	1.019	0.156	1.791	Cytoplasmic
Tanf_09800	0.631	1.019	1.771	0.419	1.16	Periplasmic
Tanf_11260	0.858	0.963	2.844	0.09	0.245	Periplasmic
Tanf_07265	2.374	1.706	0.362	0.179	0.378	Extracellular
Tanf_02010	2.059	1.974	0.448	0.283	0.236	Extracellular
Tanf_10790	1.55	1.222	0.65	0.13	1.449	Extracellular
Tanf_09795	0.402	0.362	2.35	0.887	0.999	Periplasmic
Tanf_10520	0.696	1.299	0.637	1.289	1.079	OuterMembrane
Tanf_03995	0.375	4.136	0.102	0.289	0.097	OuterMembrane
Tanf_07890	0.264	0.167	2.179	0.349	2.04	Periplasmic
Tanf_00865	0.749	1.152	2.056	0.318	0.725	Periplasmic
Tanf_12195	0.67	3.146	0.761	0.179	0.245	OuterMembrane
Tanf_03090	0.096	1.48	1.513	0.226	1.685	Cytoplasmic
Tanf_00535	2.25	1.83	0.191	0.592	0.137	Extracellular
Tanf_04185	1.409	2.438	0.306	0.391	0.456	OuterMembrane
Tanf_12175	0.459	0.313	1.861	0.736	1.631	Periplasmic
Tanf_03095	0.196	4.742	0.052	0.005	0.005	OuterMembrane
Tanf_05230	0.716	0.36	0.916	0.2	2.808	Cytoplasmic
Tanf_06695	1.252	2.195	0.678	0.237	0.638	OuterMembrane
Tanf_09955	1.095	0.631	2.269	0.093	0.912	Periplasmic
Tanf_06225	2.555	2.067	0.085	0.202	0.091	Extracellular
Tanf_07085	0.588	1.649	2.106	0.098	0.56	Periplasmic
Tanf_07035	1.403	2.38	0.962	0.053	0.202	OuterMembrane
Tanf_07880	0.165	0.1	2.097	0.051	2.587	Cytoplasmic
Tanf_06790	0.151	4.722	0.04	0.055	0.031	OuterMembrane
Tanf_12915	0.375	4.388	0.088	0.1	0.049	OuterMembrane
Tanf_01430	0.05	0.019	2.992	0.069	1.87	Periplasmic
Tanf_00225	0.433	0.371	3.474	0.059	0.663	Periplasmic
Tanf_00125	0.237	0.631	1.258	1.148	1.726	Cytoplasmic
Tanf_03890	0.204	4.563	0.107	0.085	0.041	OuterMembrane
Tanf_06795	1.583	1.456	1.079	0.079	0.804	Extracellular
Tanf_09560	0.637	2.026	1.155	0.152	1.029	OuterMembrane
Tanf_08655	0.114	0.201	4.017	0.118	0.55	Periplasmic
Tanf_09535	1.518	1.281	2.131	0.034	0.037	Periplasmic
Tanf_02130	1.078	0.117	3.438	0.112	0.255	Periplasmic
Tanf_02245	0.232	4.389	0.077	0.242	0.06	OuterMembrane
Tanf_11495	1.197	3.212	0.161	0.228	0.202	OuterMembrane
Tanf_11080	0.661	0.332	0.387	0.191	3.428	Cytoplasmic
Tanf_07030	0.271	4.52	0.065	0.101	0.043	OuterMembrane
Tanf_01800	0.563	0.672	0.637	0.374	2.753	Cytoplasmic
Tanf_12980	0.259	4.468	0.084	0.137	0.051	OuterMembrane
Tanf_06890	2.236	0.526	0.891	0.362	0.985	Extracellular
Tanf_03905	1.027	0.911	0.53	0.851	1.681	Cytoplasmic
Tanf_00130	1.941	1.14	1.13	0.031	0.759	Extracellular
Tanf_00140	0.832	1.357	0.747	0.85	1.214	OuterMembrane
Tanf_00245	0.559	3.002	0.784	0.223	0.431	OuterMembrane
Tanf_00440	2.404	2.373	0.09	0.105	0.029	Extracellular
Tanf_00530	0.057	0.123	1.207	0.034	3.578	Cytoplasmic
Tanf_00810	0.27	0.073	1.465	0.06	3.132	Cytoplasmic
Tanf_02250	0.488	1.106	0.384	0.291	2.731	Cytoplasmic
Tanf_02445	0.76	1.357	1.234	0.301	1.348	OuterMembrane
Tanf_03550	0.463	0.414	1.727	0.036	2.359	Cytoplasmic
Tanf_05555	0.385	0.225	0.672	0.211	3.507	Cytoplasmic
Tanf_06645	2.457	2.01	0.34	0.052	0.141	Extracellular
Tanf_07090	1.561	2.283	0.931	0.084	0.141	OuterMembrane
Tanf_07515	1.175	2.352	0.92	0.103	0.45	OuterMembrane
Tanf_08065	0.086	0.057	1.958	0.64	2.26	Cytoplasmic
Tanf_08585	0.289	0.386	2.092	0.228	2.006	Periplasmic
Tanf_08720	0.879	0.567	0.991	0.623	1.94	Cytoplasmic
Tanf_08745	0.756	1.166	2.432	0.034	0.612	Periplasmic
Tanf_10090	0.523	2.249	1.387	0.091	0.75	OuterMembrane
Tanf_10185	1.013	2.557	1.355	0.025	0.05	OuterMembrane
Tanf_10815	0.347	0.268	1.204	0.173	3.008	Cytoplasmic
Tanf_12470	0.224	0.186	0.732	0.96	2.898	Cytoplasmic
